# Supplementary material for: Blood cell gene expression associated with cellular stress defense is modulated by antioxidant-rich food in a randomised controlled clinical trial of male smokers
Source: BMC Med. 2010 Sep 16;8:54. doi: 10.1186/1741-7015-8-54 (PMC2955589; doi:10.1186/1741-7015-8-54)
Supplement: Additional file 5 — Table S1: Overview of the gene sets in the stress relevant gene set collections that were upregulated in the antioxidant-rich diet group when compared to controls (GSEA analysis). A brief description of each gene set is included with PubMed ID reference. [file 1741-7015-8-54-S5.XLS]

## Sheet: Sheet1
Overview of the gene sets regulated in the stress relevant gene set collections in the antioxidant group when compared to controls. A brief description of each gene set is included with Pubmed id reference.
Gene set collection	Gene set (www.broadinstitute.org/gsea)	genes in gene set (n)	nom p value	FDR %	Brief description of gene sets
	GNF2_APEX1	78	<0.01	<0.01	Neighborhood of APEX1 in the GNF2 expression compendium (Broad Inst)
DNA and repair	GCM_APEX1	106	<0.01	<0.01	Neighborhood of APEX1 in the GCM expression compendium (Broad Inst)
	MENSSEN_MYC_UP	26	<0.01	<0.01	MYC target genes involved in DNA repair and cell cycle regulation (Pubmed 11983916 )
	UVC_XPCS_8HR_DN	371	<0.01	0.5	Down-regulated at 8 hours following treatment of XPB/CS fibroblasts with 3 J/m^2 UVC (Pubmed 15608684)
	KANNAN_P53_DN	121	<0.01	0.4	Target genes down regulated by p53(Pubmed 11402317)
	UVC_XPCS_ALL_DN	432	<0.01	0.37	Down-regulated at any timepoint following treatment of XPB/CS fibroblasts with 3 J/m^2 UVC (Pubmed 15608684)
	DNA_REPAIR	15	<0.01	0.52	Genes annotated by the GO term GO:0006281. The process of restoring DNA after damage. (Pubmed 10802651)
	H2O2_CSBDIFF_C2	33	<0.01	0.98	Deficient induction by H2O2 fibroblasts defective in transcription-coupled DNA repair base excision repair transcription and chromatin structural organization (Pubmed 12606941)
	NUCLEOTIDE_EXCISION_REPAIR	20	0.01	1.26	Genes annotated by the GO term GO:0006289. (Pubmed 10802651)
	UVC_TTD_4HR_DN	266	<0.01	1.48	Down-regulated at 4 hours following treatment of XPB/TTD fibroblasts with 3 J/m^2 UVC (Pubmed 15608684)
	UVC_XPCS_4HR_DN	36	<0.01	1.35	Down-regulated at 4 hours following treatment of XPB/TTD fibroblasts with 3 J/m^2 UVC (Pubmed 15608684)
	BRENTANI_REPAIR	210	0.01	1.48	Cancer related genes involved in DNA repair (Pubmed 14593198)
	UVC_TTD_ALL_DN	325	<0.01	1.72	Down-regulated at any timepoint following treatment of XPB/TTD fibroblasts with 3 J/m^2 UVC (Pubmed 15608684)
	UVC_TTD_8HR_DN	150	<0.01	1.87	Down-regulated at 8 hours following treatment of XPB/TTD fibroblasts with 3 J/m^2 UVC (Pubmed 15608684)
	MMS_HUMAN_LYMPH_LOW_4HRS_DN	15	0.02	3.41	Down-regulated following treatment of human lymphocytes (TK6) with methyl methanesulfonate (Pubmed 15515172)
	SCHUMACHER_MYC_UP	51	<0.01	4.77	Genes up-regulated by MYC in P493-6 (B-cell) (Pubmed 11139609 )
Stress	ET743_SARCOMA_24HRS_DN	99	<0.01	4.37	Down-regulated after treatment with a marine anticancer agent in at least 8 of 11 sarcoma cell lines (Pubmed 15897246)
	ET743_SARCOMA_DN	245	<0.01	3.66	Down-regulated after treatment with a marine anticancer agent in at least 8 of 11 sarcoma cell lines (Pubmed 15897246)
	ET743_SARCOMA_48HRS_DN	171	<0.01	2.78	Down-regulated after treatment with a marine anticancer agent in at least 8 of 11 sarcoma cell lines (Pubmed 15897246)
	ET743_SARCOMA_72HRS_DN	33	<0.01	2.35	Down-regulated after treatment with a marine anticancer agent in at least 8 of 11 sarcoma cell lines (Pubmed 15897246)
	H2O2_CSBDIFF_C2	204	<0.01	2.28	Deficient induction by H2O2 fibroblasts defective in transcription-coupled DNA repair base excision repair transcription and chromatin structural organization (Pubmed 12606941)
Oxidative and stress	SCHUMACHER_MYC_UP	51	<0.01	1.43	Genes up-regulated by MYC in P493-6 (B-cell) (Pubmed 11139609 )
	H2O2_CSBDIFF_C2	33	<0.01	1.89	Deficient induction by H2O2 fibroblasts defective in transcription-coupled DNA repair base excision repair transcription and chromatin structural organization (Pubmed 12606941)
Stress and response	ET743_SARCOMA_24HRS_DN	99	<0.01	4.82	Down-regulated after treatment with a marine anticancer agent in at least 8 of 11 sarcoma cell lines (Pubmed 15897246)
	ET743_SARCOMA_48HRS_DN	171	<0.01	2.49	Down-regulated after treatment with a marine anticancer agent in at least 8 of 11 sarcoma cell lines (Pubmed 15897246)
	ET743_SARCOMA_DN	245	<0.01	2.09	Down-regulated after treatment with a marine anticancer agent in at least 8 of 11 sarcoma cell lines (Pubmed 15897246)
	ET743_SARCOMA_72HRS_DN	204	<0.01	1.93	Down-regulated after treatment with a marine anticancer agent in at least 8 of 11 sarcoma cell lines (Pubmed 15897246)
	HYPOXIA_RCC_UP	92	<0.01	1.59	Upregulated by hypoxia in VHL-rescued renal carcinoma cells (Pubmed 12692265)
Hypoxia	RCC_NL_UP	483	<0.01	3.42	Upregulated in VHL-rescued renal carcinoma vs. normal renal cells (Pubmed 12692265)
	VHL_NORMAL_UP	407	<0.01	3.76	Upregulated in VHL-rescued renal carcinoma vs. normal renal cells (Pubmed 12692265)
	MANALO_HYPOXIA_DN	75	0.01	4.65	Genes downregulated in human pulmonary endothelial cells under hypoxic conditions or after exposure to AdCA5, an adenovirus carrying constitutively active hypoxia-inducible factor 1 (HIF-1alpha).( Pubmed 15374877 )
	UVB_NHEK1_C1	52	<0.01	0.32	Upregulated by UV-B light in normal human epidermal keratinocytes. Pubmed 12771951
Apoptosis	MORF_AATF	185	<0.01	1.1	Neighborhood of AATF apoptosis antagonizing transcription factor in the MORF expression compendium (Broad Inst)
	CMV_HCMV_TIMECOURSE_18HRS_UP	71	<0.01	2.15	Regulated in fibroblasts following infection with human cytomegalovirus (Pubmed 11711622)
	KANNAN_P53_DN	15	0.01	3.23	Target genes down regulated by p53(Pubmed 11402317)
	ET743_SARCOMA_24HRS_DN	99	<0.01	3.31	Down-regulated after treatment with a marine anticancer agent in at least 8 of 11 sarcoma cell lines (Pubmed 15897246)
	ET743_SARCOMA_DN	245	<0.01	3.05	Down-regulated in sarcoma cells after treatment with a marine . Cell cycle control, stress and DNA-damage response genes (Pubmed 15897246)
	ET743_SARCOMA_48HRS_DN	171	<0.01	3.11	Down-regulated after treatment with a marine anticancer agent in at least 8 of 11 sarcoma cell lines (Pubmed 15897246)
	ET743_SARCOMA_72HRS_DN	204	<0.01	2.89	Down-regulated after treatment with a marine anticancer agent in at least 8 of 11 sarcoma cell lines (Pubmed 15897246)
	UVC_HIGH_ALL_DN	273	<0.01	3.89	Down-regulated at any timepoint following treatment of WS1 human skin fibroblasts with UVC at a high dose (50 J/m^2)
	UVB_NHEK1_C6	117	<0.01	3.78	Downregulated by UV-B light in normal human epidermal keratinocytes (Pubmed 12771951) (antiapoptotic and cell survival factors, growth factors and proinflammatory mediators and DNA repair-related genes)
	TSA_HEPATOMA_CANCER_DN	15	<0.01	4.37	Cancer-related genes down-regulated in any of four human hepatoma cell lines following 24-hour treatment with 200ng/mL of trichostatin A (Pubmed 15452378 )
Immune and response	CMV_HCMV_TIMECOURSE_18HRS_UP	71	0.45	1.99	Regulated in fibroblasts following infection with human cytomegalovirus (Pubmed 11711622)
Cytokin*	CMV_HCMV_TIMECOURSE_18HRS_UP	71	<0.01	4.03	Regulated in fibroblasts following infection with human cytomegalovirus (Pubmed 11711622)
Inflammation	JISON_SICKLECELL_DIFF	329	<0.01	4.08
					Significantly differentially expressed genes in sickle cell patients. The 112 genes are involved in heme metabolism, cell-cycle regulation, antioxidant and stress responses, inflammation and angiogenesis. (Pubmed 15031206)
Interleukin	GNF2_IL2RB	43	<0.01	4.37	Neighborhood of IL2RB interleukin 2 receptor (Broad institute)
