# Supplementary material for: Blood cell gene expression associated with cellular stress defense is modulated by antioxidant-rich food in a randomised controlled clinical trial of male smokers
Source: BMC Med. 2010 Sep 16;8:54. doi: 10.1186/1741-7015-8-54 (PMC2955589; doi:10.1186/1741-7015-8-54)
Supplement: Additional file 6 — Table S2: Overview of the gene sets in the stress relevant gene set collections that were upregulated in the kiwifruit group when compared to controls (GSEA analysis). A brief description of each gene set is included with PubMed ID reference. [file 1741-7015-8-54-S6.XLS]

## Sheet: Sheet1
Overview of the gene sets regulated in the stress relevant gene set collections in the kiwifruit group when compared to controls. A brief description of each gene set is included with Pubmed id reference.
Gene set collection	Gene set (www.broadinstitute.org/gsea)	genes in gene set (n)	nom p value	FDR %	Brief description of gene sets
	GNF2_APEX1	78	<0.01	0.34	Neighborhood of APEX1 in the GNF2 expression compendium (Broad Inst)
DNA and repair	GCM_APEX1	106	<0.01	1.77	Neighborhood of APEX1 in the GCM expression compendium (Broad Inst)
	MMS_HUMAN_LYMPH_HIGH_24HRS_DN	12	<0.01	1.8	Down-regulated following treatment of human lymphocytes (TK6) with methyl methanesulfonate (Pubmed 15515172)
	DOUBLE_STRAND_BREAK_REPAIR	22	<0.01	4.3	Genes annotated by the GO term GO:0006302. (Pubmed 10802651)
	H2O2_CSBDIFF_C2	33	<0.01	3.71	Deficient induction by H2O2 fibroblasts defective in transcription-coupled DNA repair base excision repair transcription and chromatin structural organization (Pubmed 12606941)
	UVC_XPCS_4HR_DN	210	<0.01	3.38	Down-regulated at 4 hours following treatment of XPB/TTD fibroblasts with 3 J/m^2 UVC (Pubmed 15608684)
	UVC_XPCS_8HR_DN	371	<0.01	3.01	Down-regulated at 8 hours following treatment of XPB/TTD fibroblasts with 3 J/m^2 UVC (Pubmed 15608684)
	UVC_TTD_ALL_DN	325	<0.01	2.95	Down-regulated at any timepoint following treatment of XPB/TTD fibroblasts with 3 J/m^2 UVC (Pubmed 15608684)
	UVC_XPCS_ALL_DN	432	<0.01	2.96	Down-regulated at any timepoint following treatment of XPB/CS fibroblasts with 3 J/m^2 UVC (Pubmed 15608684)
	UVC_TTD_8HR_DN	150	<0.01	3.22	Down-regulated at 8 hours following treatment of XPB/TTD fibroblasts with 3 J/m^2 UVC (Pubmed 15608684)
	UVC_TTD_4HR_DN	266	<0.01	4.34	Down-regulated at 4 hours following treatment of XPB/TTD fibroblasts with 3 J/m^2 UVC (Pubmed 15608684)
	DNA_REPAIR	121	<0.01	4.53	Genes annotated by the GO term GO:0006281. The process of restoring DNA after damage. (Pubmed 10802651)
	REOVIRUS_HEK293_UP	219	<0.01	4.53	Up-regulated at any timepoint up to 24 hours following infection of HEK293 cells with reovirus strain T3Abney (Pubmed 12885910 )
Hypoxi*	V$HIF1_Q5	180	<0.01	2.83	Genes with promoter regions for HIF1A: hypoxia-inducible factor 1 (Broad)
	UVC_HIGH_D2_DN	36	<0.01	3.15	Down-regulated consistently at 6-24 hours in human skin fibroblasts after high dose UV C ( Pubmed 12907719)
Apoptosis	UVC_HIGH_ALL_DN	273	<0.01	1.87	Down-regulated at any timepoint in human skin fibroblasts after high dose UVC ( Pubmed 12907719)
	CMV_HCMV_TIMECOURSE_6HRS_DN	47	<0.01	4.6	Down-regulated in fibroblasts following infection with human cytomegalovirus (Pubmed 11711622 )
	UVC_HIGH_D9_DN	19	<0.01	4.91	Progressively down-regulated through 24 hrs following treatment of WS1 human skin fibroblasts with UVC at a high dose ( Pubmed 12907719)
Interleukin	HOGERKORP_CD44_UP	20	<0.01	0.44	Genes directly regulated and induced by anti-CD44 (Pubmed 12411303)
Immune and response	CMV_HCMV_TIMECOURSE_6HRS_DN	47	<0.01	4.94	Down-regulated in fibroblasts following infection with human cytomegalovirus (Pubmed 11711622 )
	MAGRANGEAS_MULTIPLE_MYELOMA_IGG_VS_IGA_UP *(downregulated)	14	0.02	4.77	Genes upregulated in multiple myeloma plasma cells that secrete the heavy chain immunoglobulin IgG versus those that secrete IgA (Pubmed 12623842).
