# Supplementary material for: Blood cell gene expression associated with cellular stress defense is modulated by antioxidant-rich food in a randomised controlled clinical trial of male smokers
Source: BMC Med. 2010 Sep 16;8:54. doi: 10.1186/1741-7015-8-54 (PMC2955589; doi:10.1186/1741-7015-8-54)
Supplement: Additional file 7 — Table S3: Gene sets in the C3 TFT collection regulated in the antioxidant-rich diet group and kiwifruit group when compared to controls [file 1741-7015-8-54-S7.XLS]

## Sheet: Sheet1
Gene sets in the C3 TFT collection regulated in the antioxidant group and kiwi-fruit group when compared to controls
Group		Gene set (www.broadinstitute.org/gsea)	number of genes in gene set	nom p value	FDR %	Contains binding motives for the following transcripton factor:
Antioxidant-rich diet group	Up-regulated	TMTCGCGANR_UNKNOWN	100	<0.01	0.09	UNKNOWN
		GGCNKCCATNK_UNKNOWN	86	<0.01	0.17	UNKNOWN
		V$ELK1_02	175	<0.01	0.95	ELK1: ELK1, member of ETS oncogene family
		V$NRF2_01	177	<0.01	0.95	*NRF2: Nuclear respiratory factor 2/GA binding protein transcription factor (GABP), beta
		TAANNYSGCG_UNKNOWN	59	<0.01	1.07	UNKNOWN
		V$NFMUE1_Q6	184	<0.01	0.99	UNKNOWN
		V$PAX5_02	13	0.01	2.11	PAX5: paired box gene 5 (B-cell lineage specific activator)
		V$AHRARNT_02	13	0.02	1.98	AHR: aryl hydrocarbon receptor
		V$YY1_02	177	<0.01	2.01	YY1: YY1 transcription factor
		KTGGYRSGAA_UNKNOWN	55	<0.01	2.18	UNKNOWN
		GGCNNMSMYNTTG_UNKNOWN	55	<0.01	2.16	UNKNOWN
		ACTAYRNNNCCCR_UNKNOWN	304	<0.01	2.11	UNKNOWN
		GCCATNTTG_V$YY1_Q6	305	<0.01	4.57	YY1: YY1 transcription factor
	Down-regulated	KRCTCNNNNMANAGC_UNKNOWN	40	<0.01	0.11	UNKNOWN
		V$CDP_01	63	<0.01	4.42	CUTL1: cut-like 1
		V$NRSF_01	76	<0.01	3.41	REST: RE1-silencing transcription factor
		RYTAAWNNNTGAY_UNKNOWN	50	<0.01	3.28	UNKNOWN
Kiwifruit	Up-regulated	GKCGCNNNNNNNTGAYG_UNKNOWN	45	<0.01	0.64	UNKNOWN
		V$HIF1_Q5	180	<0.01	3.84	HIF1A: hypoxia-inducible factor 1
		V$AHRARNT_02	13	<0.01	2.82	AHR: aryl hydrocarbon receptor
*This gene-set is p.t. wrongly described on the Broad institute webpage as containing binding motive for NFE2L2: nuclear factor (erythroid-derived 2)-like 2 (pers communication).
