# Supplementary material for: Blood cell gene expression associated with cellular stress defense is modulated by antioxidant-rich food in a randomised controlled clinical trial of male smokers
Source: BMC Med. 2010 Sep 16;8:54. doi: 10.1186/1741-7015-8-54 (PMC2955589; doi:10.1186/1741-7015-8-54)
Supplement: Additional file 8 — Table S4: Gene transcripts upregulated in the antioxidant-rich diet -group vs. controls (LIMMA, p < 5%) [file 1741-7015-8-54-S8.XLS]

## Sheet: Sheet1
Up-regulated in the antioxidant rich diet group as compared to controls (LIMMA nom p<5%)
Probe id	SYMBOL (12.03.09)	Gene title (12.03.10)
1552307_a_at	TTC39C	tetratricopeptide repeat domain 39C
1552384_a_at	FAM71A	family with sequence similarity 71, member A
1552438_a_at	ANKAR	ankyrin and armadillo repeat containing
1552482_at	RAPH1	Ras association (RalGDS/AF-6) and pleckstrin homology domains 1
1552552_s_at	CLEC4C	C-type lectin domain family 4, member C
1552760_at	HDAC9	histone deacetylase 9
1552975_x_at	---	---
1553013_at	CNTNAP5	contactin associated protein-like 5
1553162_x_at	C19orf55	chromosome 19 open reading frame 55
1553181_at	DDX31	DEAD (Asp-Glu-Ala-Asp) box polypeptide 31
1553225_s_at	ZNF75D	zinc finger protein 75D
1553391_at	CXorf58	chromosome X open reading frame 58
1553619_a_at	TRIM43	tripartite motif-containing 43
1553682_at	FBXL14	F-box and leucine-rich repeat protein 14
1553691_at	B3GALNT2	beta-1,3-N-acetylgalactosaminyltransferase 2
1554067_at	C12orf66	chromosome 12 open reading frame 66
1554133_at	RUFY2	RUN and FYVE domain containing 2
1554142_at	LOC100130423	similar to SGT1, suppressor of G2 allele of SKP1 like 1 (S. cerevisiae) /// SGT1, suppressor of G2 allele of SKP1 like 1 (S. cerevisiae)
1554208_at	MEI1	meiosis inhibitor 1
1554287_at	TRIM4	tripartite motif-containing 4
1554538_at	RHOF	ras homolog gene family, member F (in filopodia)
1554592_a_at	SLC1A6	solute carrier family 1 (high affinity aspartate/glutamate transporter), member 6
1554964_x_at	---	---
1555173_at	STX19	syntaxin 19
1555177_at	PRKAA1	protein kinase, AMP-activated, alpha 1 catalytic subunit
1555247_a_at	RAPGEF6	Rap guanine nucleotide exchange factor (GEF) 6
1555450_a_at	NARG1L	NMDA receptor regulated 1-like
1555561_a_at	UGCGL2	UDP-glucose ceramide glucosyltransferase-like 2
1555573_at	C10orf93	chromosome 10 open reading frame 93
1555609_a_at	ZMAT3	zinc finger, matrin type 3
1555763_x_at	MKL1	"""MKL1 mRNA, 5' untranslated region, partial sequence; alternatively spliced"""
1555833_a_at	IRGQ	immunity-related GTPase family, Q
1555842_at	CYTH2	cytohesin 2
1555870_at	RNF207	ring finger protein 207
1555939_at	---	---
1556021_at	---	---
1556201_at	RNASET2	ribonuclease T2
1556748_x_at	---	---
1556964_s_at	---	---
1556988_s_at	CHD1L	chromodomain helicase DNA binding protein 1-like
1557132_at	WDR17	WD repeat domain 17
1557223_at	RBPMS	RNA binding protein with multiple splicing /// succinate dehydrogenase complex, subunit A, flavoprotein pseudogene 2
1557706_at	ZHX2	zinc fingers and homeoboxes 2
1557734_s_at	LOC100130548	hypothetical protein LOC100130548
1557756_a_at	C14orf145	chromosome 14 open reading frame 145
1557845_at	---	---
1558163_at	PEX13	peroxisomal biogenesis factor 13
1558406_a_at	---	---
1558466_at	---	---
1558626_at	---	---
1558854_a_at	---	---
1558942_at	ZNF765	zinc finger protein 765
1559190_s_at	RDH13	CDNA PSEC0082 fis, clone NT2RP2004966, highly similar to Retinol dehydrogenase 13 (EC 1.1.1.-)
1559342_a_at	SNRPN	small nuclear ribonucleoprotein polypeptide N
1559399_s_at	ZCCHC10	zinc finger, CCHC domain containing 10
1559848_at	NSUN4	NOL1/NOP2/Sun domain family, member 4
1560013_at	PDXDC1	pyridoxal-dependent decarboxylase domain containing 1
1560163_at	LOC100129510	hypothetical protein LOC100129510
1560172_at	INTS10	integrator complex subunit 10
1560712_at	TMPRSS11B	transmembrane protease, serine 11B
1561134_at	---	---
1561256_at	---	---
1561424_at	---	---
1561489_at	---	---
1561896_at	---	---
1561995_at	---	---
1562012_at	---	---
1562173_a_at	---	---
1562349_at	SEDLP	spondyloepiphyseal dysplasia, late, pseudogene /// trafficking protein particle complex 2
1562689_at	LOC151484	hypothetical protein LOC151484
1562894_at	---	---
1562992_at	---	---
1563099_at	---	---
1563348_at	---	---
1563373_at	LOC731223	hypothetical LOC731223
1563528_at	LOC91149	hypothetical protein LOC91149
1564389_at	---	---
1566108_at	MYNN	Myoneurin, mRNA (cDNA clone IMAGE:4721583)
1566428_at	---	---
1567341_at	FOXD4	forkhead box D4
1568366_at	---	---
1569104_a_at	---	---
1569191_at	ZNF826	zinc finger protein 826
1569500_at	---	---
1569585_at	---	---
1569591_at	F11	coagulation factor XI
1569608_x_at	LOC643187	hypothetical LOC643187
1569701_at	PER3	CDNA FLJ58931 complete cds, highly similar to Period circadian protein 3
1570050_at	---	---
1570146_at	---	---
1570425_s_at	LATS1	LATS, large tumor suppressor, homolog 1 (Drosophila)
200000_s_at	PRPF8	PRP8 pre-mRNA processing factor 8 homolog (S. cerevisiae)
200959_at	FUS	"""fusion (involved in t(12;16) in malignant liposarcoma)"""
200972_at	TSPAN3	tetraspanin 3
200982_s_at	ANXA6	annexin A6
201049_s_at	LOC100130553	hypothetical protein LOC100130553 /// ribosomal protein S18
201520_s_at	GRSF1	G-rich RNA sequence binding factor 1
201611_s_at	ICMT	isoprenylcysteine carboxyl methyltransferase
201673_s_at	GYS1	glycogen synthase 1 (muscle)
201675_at	AKAP1	A kinase (PRKA) anchor protein 1
201711_x_at	RANBP2	RAN binding protein 2
201718_s_at	EPB41L2	erythrocyte membrane protein band 4.1-like 2
201799_s_at	OSBP	oxysterol binding protein
201928_at	PKP4	plakophilin 4
201949_x_at	CAPZB	capping protein (actin filament) muscle Z-line, beta
201951_at	ALCAM	activated leukocyte cell adhesion molecule
202049_s_at	ZMYM4	zinc finger, MYM-type 4
202305_s_at	FEZ2	fasciculation and elongation protein zeta 2 (zygin II)
202341_s_at	TRIM2	tripartite motif-containing 2
202371_at	TCEAL4	transcription elongation factor A (SII)-like 4
202469_s_at	CPSF6	cleavage and polyadenylation specific factor 6, 68kDa
202490_at	IKBKAP	inhibitor of kappa light polypeptide gene enhancer in B-cells, kinase complex-associated protein
202622_s_at	ATXN2	ataxin 2
202645_s_at	MEN1	multiple endocrine neoplasia I
202726_at	LIG1	ligase I, DNA, ATP-dependent
202779_s_at	LOC731049	similar to Ubiquitin-conjugating enzyme E2S (Ubiquitin-conjugating enzyme E2-24 kDa) (Ubiquitin-protein ligase) (Ubiquitin carrier protein) (E2-EPF5) /// ubiquitin-conjugating enzyme E2S
202855_s_at	SLC16A3	solute carrier family 16, member 3 (monocarboxylic acid transporter 4)
202856_s_at	SLC16A3	solute carrier family 16, member 3 (monocarboxylic acid transporter 4)
203072_at	MYO1E	myosin IE
203130_s_at	KIF5C	kinesin family member 5C
203188_at	B3GNT1	UDP-GlcNAc:betaGal beta-1,3-N-acetylglucosaminyltransferase 1
203260_at	HDDC2	HD domain containing 2
203461_at	CHD2	chromodomain helicase DNA binding protein 2
203521_s_at	ZNF318	zinc finger protein 318
203577_at	GTF2H4	general transcription factor IIH, polypeptide 4, 52kDa
203643_at	ERF	Ets2 repressor factor
203650_at	PROCR	protein C receptor, endothelial (EPCR)
203986_at	STBD1	starch binding domain 1
204004_at	PAWR	PRKC, apoptosis, WT1, regulator
204014_at	DUSP4	dual specificity phosphatase 4
204045_at	TCEAL1	transcription elongation factor A (SII)-like 1
204062_s_at	ULK2	unc-51-like kinase 2 (C. elegans)
204073_s_at	C11orf9	chromosome 11 open reading frame 9
204233_s_at	CHKA	choline kinase alpha
204241_at	ACOX3	acyl-Coenzyme A oxidase 3, pristanoyl
204603_at	EXO1	exonuclease 1
204707_s_at	MAPK4	mitogen-activated protein kinase 4
204768_s_at	FEN1	flap structure-specific endonuclease 1
204894_s_at	AOC3	amine oxidase, copper containing 3 (vascular adhesion protein 1)
205045_at	AKAP10	A kinase (PRKA) anchor protein 10
205060_at	PARG	poly (ADP-ribose) glycohydrolase
205138_s_at	UST	uronyl-2-sulfotransferase
205178_s_at	RBBP6	retinoblastoma binding protein 6
205219_s_at	GALK2	galactokinase 2
205235_s_at	KIF20B	kinesin family member 20B
205286_at	TFAP2C	transcription factor AP-2 gamma (activating enhancer binding protein 2 gamma)
205327_s_at	ACVR2A	activin A receptor, type IIA
205328_at	CLDN10	claudin 10
205339_at	STIL	SCL/TAL1 interrupting locus
205348_s_at	DYNC1I1	dynein, cytoplasmic 1, intermediate chain 1
205420_at	PEX7	peroxisomal biogenesis factor 7
205430_at	BMP5	bone morphogenetic protein 5
205773_at	CPEB3	cytoplasmic polyadenylation element binding protein 3
205878_at	POU6F1	POU class 6 homeobox 1
205976_at	FASTKD2	FAST kinase domains 2
206079_at	CHML	choroideremia-like (Rab escort protein 2)
206104_at	ISL1	ISL LIM homeobox 1
206232_s_at	B4GALT6	UDP-Gal:betaGlcNAc beta 1,4- galactosyltransferase, polypeptide 6
206259_at	PROC	protein C (inactivator of coagulation factors Va and VIIIa)
206320_s_at	SMAD9	SMAD family member 9
206412_at	FER	fer (fps/fes related) tyrosine kinase
206414_s_at	ASAP2	ArfGAP with SH3 domain, ankyrin repeat and PH domain 2
206415_at	TLL1	tolloid-like 1
206445_s_at	PRMT1	protein arginine methyltransferase 1
206458_s_at	WNT2B	wingless-type MMTV integration site family, member 2B
206690_at	ACCN1	amiloride-sensitive cation channel 1, neuronal
206693_at	IL7	interleukin 7
206703_at	CHRNB1	cholinergic receptor, nicotinic, beta 1 (muscle)
206949_s_at	RUSC1	RUN and SH3 domain containing 1
207251_at	MEP1B	meprin A, beta
207286_at	CEP135	centrosomal protein 135kDa
207358_x_at	MACF1	microtubule-actin crosslinking factor 1
207430_s_at	MSMB	microseminoprotein, beta-
207460_at	GZMM	granzyme M (lymphocyte met-ase 1)
207472_at	RARS2	arginyl-tRNA synthetase 2, mitochondrial
207709_at	PRKAA2	protein kinase, AMP-activated, alpha 2 catalytic subunit
207723_s_at	KLRC3	killer cell lectin-like receptor subfamily C, member 3
207748_at	---	---
207904_s_at	LNPEP	leucyl/cystinyl aminopeptidase
207972_at	GLRA1	glycine receptor, alpha 1
208127_s_at	SOCS5	suppressor of cytokine signaling 5
208233_at	PDPN	podoplanin
208502_s_at	PITX1	paired-like homeodomain 1
208619_at	DDB1	damage-specific DNA binding protein 1, 127kDa
208686_s_at	BRD2	bromodomain containing 2
208695_s_at	RPL39	ribosomal protein L39
208744_x_at	HSPH1	heat shock 105kDa/110kDa protein 1
208859_s_at	ATRX	alpha thalassemia/mental retardation syndrome X-linked (RAD54 homolog, S. cerevisiae)
209139_s_at	PRKRA	protein kinase, interferon-inducible double stranded RNA dependent activator
209255_at	KLHDC10	kelch domain containing 10
209406_at	BAG2	BCL2-associated athanogene 2
209595_at	GTF2F2	general transcription factor IIF, polypeptide 2, 30kDa
209603_at	GATA3	GATA binding protein 3
209734_at	NCKAP1L	NCK-associated protein 1-like
209989_at	ZNF268	zinc finger protein 268
210139_s_at	PMP22	peripheral myelin protein 22
210156_s_at	PCMT1	protein-L-isoaspartate (D-aspartate) O-methyltransferase
210267_at	NPAL3	NIPA-like domain containing 3
210383_at	SCN1A	sodium channel, voltage-gated, type I, alpha subunit
210493_s_at	MFAP3L	microfibrillar-associated protein 3-like
210520_at	FETUB	fetuin B
210791_s_at	RICS	Rho GTPase-activating protein
210861_s_at	WISP3	WNT1 inducible signaling pathway protein 3
210892_s_at	GTF2I	general transcription factor II, i
211020_at	GCNT2	glucosaminyl (N-acetyl) transferase 2, I-branching enzyme (I blood group)
211079_s_at	DYRK1A	dual-specificity tyrosine-(Y)-phosphorylation regulated kinase 1A
211279_at	NRF1	nuclear respiratory factor 1
211856_x_at	CD28	CD28 molecule
211887_x_at	MSR1	macrophage scavenger receptor 1
212047_s_at	RNF167	ring finger protein 167
212102_s_at	KPNA6	karyopherin alpha 6 (importin alpha 7)
212161_at	AP2A2	adaptor-related protein complex 2, alpha 2 subunit
212282_at	TMEM97	transmembrane protein 97
212289_at	ANKRD12	ankyrin repeat domain 12
212326_at	VPS13D	vacuolar protein sorting 13 homolog D (S. cerevisiae)
212715_s_at	MICAL3	microtubule associated monoxygenase, calponin and LIM domain containing 3
212787_at	YLPM1	YLP motif containing 1
212851_at	DCUN1D4	DCN1, defective in cullin neddylation 1, domain containing 4 (S. cerevisiae)
212911_at	DNAJC16	DnaJ (Hsp40) homolog, subfamily C, member 16
212981_s_at	FAM115A	family with sequence similarity 115, member A
213062_at	NTAN1	N-terminal asparagine amidase
213211_s_at	TAF6L	TAF6-like RNA polymerase II, p300/CBP-associated factor (PCAF)-associated factor, 65kDa
213237_at	C16orf88	chromosome 16 open reading frame 88
213380_x_at	MSTP9	macrophage stimulating, pseudogene 9
213468_at	ERCC2	excision repair cross-complementing rodent repair deficiency, complementation group 2
213573_at	---	---
213784_at	RABL4	RAB, member of RAS oncogene family-like 4
213921_at	SST	somatostatin
213976_at	CIZ1	CDKN1A interacting zinc finger protein 1 (CIZ1), transcript variant 2, mRNA
214044_at	RYR2	ryanodine receptor 2 (cardiac)
214279_s_at	NDRG2	NDRG family member 2
214293_at	2011-09-01	CDNA FLJ37154 fis, clone BRACE2026054, highly similar to SEPTIN 2
214358_at	ACACA	acetyl-Coenzyme A carboxylase alpha
214620_x_at	PAM	peptidylglycine alpha-amidating monooxygenase
214772_at	C11orf41	chromosome 11 open reading frame 41
214779_s_at	SGSM3	small G protein signaling modulator 3
214962_s_at	NUP160	nucleoporin 160kDa
214999_s_at	RAB11FIP3	RAB11 family interacting protein 3 (class II)
215021_s_at	NRXN3	neurexin 3
215069_at	NMT2	N-myristoyltransferase 2
215081_at	KIAA1024	KIAA1024
215196_at	---	---
215229_at	LOC100129973	hypothetical protein LOC100129973
215314_at	---	---
215388_s_at	CFH	complement factor H /// complement factor H-related 1
215433_at	DPY19L1	MRNA sequence, IMAGE clone 781467
215440_s_at	BEX4	brain expressed, X-linked 4
215522_at	SORCS3	sortilin-related VPS10 domain containing receptor 3
215661_at	MAST2	microtubule associated serine/threonine kinase 2
215723_s_at	PLD1	phospholipase D1, phosphatidylcholine-specific
215731_s_at	MPHOSPH9	M-phase phosphoprotein 9
216296_at	CLTA	clathrin, light chain (Lca)
216431_at	---	---
216547_at	---	---
216596_at	DKFZP434L187	hypothetical LOC26082
216815_at	---	---
216994_s_at	RUNX2	runt-related transcription factor 2
217142_at	---	---
217329_x_at	---	---
217336_at	LOC376693	hypothetical LOC376693 /// similar to ribosomal protein S10 /// similar to hCG2000485 /// similar to ribosomal protein S10 /// similar to ribosomal protein S10 /// similar to ribosomal protein S10 /// similar to ribosomal protein S10 /// ribosomal protein S10 /// ribosomal protein S10-like /// ribosomal protein S10 pseudogene 3
217340_at	LOC645452	similar to hCG1782414
217505_at	KLHL23	kelch-like 23 (Drosophila)
217716_s_at	SEC61A1	Sec61 alpha 1 subunit (S. cerevisiae)
217834_s_at	SYNCRIP	synaptotagmin binding, cytoplasmic RNA interacting protein
217964_at	TTC19	tetratricopeptide repeat domain 19
218028_at	ELOVL1	elongation of very long chain fatty acids (FEN1/Elo2, SUR4/Elo3, yeast)-like 1
218152_at	HMG20A	high-mobility group 20A
218186_at	RAB25	RAB25, member RAS oncogene family
218212_s_at	MOCS2	molybdenum cofactor synthesis 2
218239_s_at	GTPBP4	GTP binding protein 4
218367_x_at	USP21	ubiquitin specific peptidase 21
218434_s_at	AACS	acetoacetyl-CoA synthetase
218505_at	WDR59	WD repeat domain 59
218546_at	C1orf115	chromosome 1 open reading frame 115
218926_at	MYNN	myoneurin
219165_at	PDLIM2	PDZ and LIM domain 2 (mystique)
219231_at	TGS1	trimethylguanosine synthase homolog (S. cerevisiae)
219308_s_at	AK5	adenylate kinase 5
219346_at	LRFN3	leucine rich repeat and fibronectin type III domain containing 3
219436_s_at	EMCN	endomucin
219687_at	HHAT	hedgehog acyltransferase
219840_s_at	TCL6	T-cell leukemia/lymphoma 6
219937_at	TRHDE	thyrotropin-releasing hormone degrading enzyme
219952_s_at	MCOLN1	mucolipin 1
219982_s_at	SERF1A	small EDRK-rich factor 1A (telomeric) /// small EDRK-rich factor 1B (centromeric)
220083_x_at	UCHL5	ubiquitin carboxyl-terminal hydrolase L5
220123_at	SLC35F5	solute carrier family 35, member F5
220159_at	ABCA11P	ATP-binding cassette, sub-family A (ABC1), member 11 (pseudogene)
220375_s_at	---	---
220444_at	ZNF557	zinc finger protein 557
220572_at	DKFZp547G183	hypothetical LOC55525
220649_at	AGBL3	ATP/GTP binding protein-like 3
220682_s_at	---	---
220703_at	C10orf110	chromosome 10 open reading frame 110
220797_at	METT10D	methyltransferase 10 domain containing
220940_at	ANKRD36B	ankyrin repeat domain 36B
220948_s_at	ATP1A1	ATPase, Na+/K+ transporting, alpha 1 polypeptide
221214_s_at	NELF	nasal embryonic LHRH factor
221290_s_at	MUM1	melanoma associated antigen (mutated) 1
221430_s_at	RNF146	ring finger protein 146
221530_s_at	BHLHE41	basic helix-loop-helix family, member e41
221788_at	---	---
221823_at	C5orf30	chromosome 5 open reading frame 30
221978_at	HLA-F	major histocompatibility complex, class I, F
222164_at	FGFR1	fibroblast growth factor receptor 1
222248_s_at	SIRT4	sirtuin (silent mating type information regulation 2 homolog) 4 (S. cerevisiae)
222257_s_at	ACE2	angiotensin I converting enzyme (peptidyl-dipeptidase A) 2
222273_at	PAPOLG	poly(A) polymerase gamma
222360_at	DPH5	DPH5 homolog (S. cerevisiae)
222466_s_at	MRPL42	mitochondrial ribosomal protein L42
222505_at	LMBR1	limb region 1 homolog (mouse)
222638_s_at	C6orf35	chromosome 6 open reading frame 35 /// hypothetical LOC730074
222716_s_at	SNX24	sorting nexin 24
223173_at	SPNS1	spinster homolog 1 (Drosophila)
223183_at	AGPAT3	1-acylglycerol-3-phosphate O-acyltransferase 3
223212_at	ZDHHC16	zinc finger, DHHC-type containing 16
223248_at	HSDL1	hydroxysteroid dehydrogenase like 1
223254_s_at	KIAA1333	KIAA1333
223351_at	C17orf80	chromosome 17 open reading frame 80
223364_s_at	DHX37	DEAH (Asp-Glu-Ala-His) box polypeptide 37
223478_at	TIMM8B	translocase of inner mitochondrial membrane 8 homolog B (yeast)
223539_s_at	SERF1A	small EDRK-rich factor 1A (telomeric) /// small EDRK-rich factor 1B (centromeric)
223588_at	THAP2	THAP domain containing, apoptosis associated protein 2
223627_at	MEX3B	mex-3 homolog B (C. elegans)
223742_at	MRPL4	mitochondrial ribosomal protein L4
223874_at	ARP11	actin-related Arp11
223879_s_at	OXR1	oxidation resistance 1
223946_at	MED23	mediator complex subunit 23
224015_s_at	MRPS25	mitochondrial ribosomal protein S25
224160_s_at	ACAD9	acyl-Coenzyme A dehydrogenase family, member 9
224362_at	LOC100128922	connexin
224663_s_at	CFL2	cofilin 2 (muscle)
224737_x_at	CCAR1	cell division cycle and apoptosis regulator 1
224888_at	SELI	selenoprotein I
224896_s_at	TTL	tubulin tyrosine ligase
224920_x_at	MYADM	myeloid-associated differentiation marker
225046_at	LOC100132181	hypothetical protein LOC100132181
225087_at	C16orf63	chromosome 16 open reading frame 63
225112_at	ABI2	abl interactor 2
225238_at	MSI2	musashi homolog 2 (Drosophila)
225274_at	PCYOX1	prenylcysteine oxidase 1
225279_s_at	C3orf17	chromosome 3 open reading frame 17
225312_at	COMMD6	COMM domain containing 6
225466_at	PATL1	protein associated with topoisomerase II homolog 1 (yeast)
225468_at	PATL1	protein associated with topoisomerase II homolog 1 (yeast)
225471_s_at	AKT2	v-akt murine thymoma viral oncogene homolog 2
225481_at	FRMD6	FERM domain containing 6
225517_at	ZNF770	zinc finger protein 770
225537_at	TRAPPC6B	trafficking protein particle complex 6B
225573_at	ACAD11	acyl-Coenzyme A dehydrogenase family, member 11 /// nephronophthisis 3 (adolescent)
225591_at	FBXO25	F-box protein 25
225736_at	FBXO22	F-box protein 22
225765_at	TNPO1	transportin 1
226120_at	TTC8	tetratricopeptide repeat domain 8
226313_at	C10orf35	chromosome 10 open reading frame 35
226426_at	ADNP	activity-dependent neuroprotector homeobox
226504_at	FAM109B	family with sequence similarity 109, member B
226527_at	RPRD2	regulation of nuclear pre-mRNA domain containing 2
226613_at	LOC652968	hypothetical protein LOC652968
226614_s_at	FAM167A	family with sequence similarity 167, member A
226743_at	SLFN11	schlafen family member 11
226764_at	ZNF827	zinc finger protein 827
226938_at	WDR21A	WD repeat domain 21A
227156_at	CASK	calcium/calmodulin-dependent serine protein kinase (MAGUK family)
227206_at	---	---
227221_at	---	---
227313_at	CNPY4	canopy 4 homolog (zebrafish)
227415_at	LOC283508	hypothetical protein LOC283508
227648_at	C22orf32	chromosome 22 open reading frame 32
227793_at	---	---
227820_at	TBC1D25	TBC1 domain family, member 25
228002_at	IDI2	isopentenyl-diphosphate delta isomerase 2
228005_at	ZXDB	zinc finger, X-linked, duplicated B
228106_at	C4orf30	chromosome 4 open reading frame 30
228128_x_at	PAPPA	pregnancy-associated plasma protein A, pappalysin 1
228216_at	---	---
228217_s_at	PSMG4	proteasome (prosome, macropain) assembly chaperone 4
228391_at	CYP4V2	cytochrome P450, family 4, subfamily V, polypeptide 2
228662_at	SOCS7	CDNA FLJ37019 fis, clone BRACE2010669
228797_at	---	---
228818_at	---	---
228827_at	---	---
228898_s_at	SMARCB1	SWI/SNF related, matrix associated, actin dependent regulator of chromatin, subfamily b, member 1
228921_at	SLC25A42	solute carrier family 25, member 42
229006_at	---	---
229025_s_at	IMMP1L	IMP1 inner mitochondrial membrane peptidase-like (S. cerevisiae)
229217_at	SP3	Sp3 transcription factor
229264_at	LOC100132999	hypothetical protein LOC100132999
229359_at	---	---
229368_s_at	ZFAND5	Zinc finger, AN1-type domain 5, mRNA (cDNA clone MGC:10350 IMAGE:3945047)
229386_at	ID4	Id-related helix-loop-helix protein Id4
229537_at	LMO4	LIM domain only 4
229618_at	SNX16	sorting nexin 16
229650_s_at	C19orf42	chromosome 19 open reading frame 42
229715_at	---	---
229726_at	GRAP	GRB2-related adaptor protein
229751_s_at	PUS7L	pseudouridylate synthase 7 homolog (S. cerevisiae)-like
229757_at	NAF1	CDNA FLJ40033 fis, clone STOMA2009289
229795_at	---	---
229814_at	---	---
229852_at	NMNAT1	nicotinamide nucleotide adenylyltransferase 1
229888_at	C12orf60	chromosome 12 open reading frame 60
229943_at	TRIM13	tripartite motif-containing 13
229958_at	CLN8	ceroid-lipofuscinosis, neuronal 8 (epilepsy, progressive with mental retardation)
229981_at	SNX5	sorting nexin 5
230002_at	CLCC1	CDNA FLJ33244 fis, clone ASTRO2004584, highly similar to Mus musculus chloride channel CLIC-like 1 (Clcc1), mRNA
230108_at	ERCC6	excision repair cross-complementing rodent repair deficiency, complementation group 6
230165_at	SGOL2	shugoshin-like 2 (S. pombe)
230166_at	KIAA1958	KIAA1958
230185_at	THAP9	THAP domain containing 9
230260_s_at	---	---
230317_x_at	TMCO3	Putative LAG1-interacting protein
230420_at	CASZ1	castor zinc finger 1
230502_s_at	LOC149832	CDNA clone IMAGE:4403164
230604_at	---	---
230640_at	---	---
230643_at	WNT9A	wingless-type MMTV integration site family, member 9A
230808_at	FNTA	farnesyltransferase, CAAX box, alpha
230911_at	SIX1	CDNA FLJ36461 fis, clone THYMU2014901, highly similar to HOMEOBOX PROTEIN SIX1
231086_at	---	---
231112_at	SNRPE	small nuclear ribonucleoprotein polypeptide E
231383_at	---	---
231457_at	---	---
231472_at	FBXO15	F-box protein 15
231655_x_at	---	---
231899_at	ZC3H12C	zinc finger CCCH-type containing 12C
231962_at	AP4B1	adaptor-related protein complex 4, beta 1 subunit
231965_at	FAM113A	family with sequence similarity 113, member A
232161_x_at	---	---
232163_at	WDR19	WD repeat domain 19
232164_s_at	EPPK1	epiplakin 1
232181_at	LOC153346	hypothetical protein LOC153346
232219_x_at	USP21	ubiquitin specific peptidase 21
232277_at	---	---
232315_at	LOC400713	zinc finger-like
232471_at	---	---
232538_at	---	---
232747_at	---	---
232758_s_at	---	---
232972_at	C17orf72	chromosome 17 open reading frame 72
232981_s_at	AP1GBP1	AP1 gamma subunit binding protein 1
233050_at	C6orf174	chromosome 6 open reading frame 174 /// KIAA0408
233439_at	LETM1	leucine zipper-EF-hand containing transmembrane protein 1
233543_s_at	FAM175A	family with sequence similarity 175, member A
233678_at	---	---
233688_at	KCNIP3	Kv channel interacting protein 3, calsenilin
233689_at	---	---
233789_at	---	---
233792_at	---	---
233959_at	LOC221442	hypothetical LOC221442
234025_at	LOC100129890	similar to hCG1750329
234155_at	---	---
234735_s_at	USP21	ubiquitin specific peptidase 21
235154_at	TAF3	TAF3 RNA polymerase II, TATA box binding protein (TBP)-associated factor, 140kDa
235436_at	DDX31	DEAD (Asp-Glu-Ala-Asp) box polypeptide 31
235510_at	USHBP1	Usher syndrome 1C binding protein 1
235565_at	ZNF786	Zinc finger protein 786 (ZNF786), mRNA
235685_at	---	---
235833_at	PPAT	Amidophosphoribosyltransferase
236094_at	TCF7L2	CDNA FLJ90224 fis, clone NT2RM1000789, highly similar to Mus musculus transcription factor 7-like 2, T-cell specific, HMG-box (Tcf7l2), mRNA
236104_at	---	---
236121_at	OR51E2	olfactory receptor, family 51, subfamily E, member 2
236122_at	---	---
236133_x_at	ZNF254	zinc finger protein 254
236208_at	MOCS2	molybdenum cofactor synthesis 2
236341_at	CTLA4	cytotoxic T-lymphocyte-associated protein 4
236362_at	---	---
236433_at	---	---
236435_at	---	---
236508_at	---	---
236535_at	SMC6	structural maintenance of chromosomes 6
236550_s_at	ZNF311	zinc finger protein 311
236563_at	RD3	retinal degeneration 3
236575_at	---	---
236799_at	---	---
236827_at	---	---
236905_at	LOC731139	PREDICTED: Homo sapiens hypothetical LOC731139 (LOC731139), mRNA
237066_at	---	---
237123_x_at	KLHL9	kelch-like 9 (Drosophila)
237145_at	EIF2AK4	eukaryotic translation initiation factor 2 alpha kinase 4
237408_at	---	---
237458_at	---	---
237745_at	LOC641467	hypothetical LOC641467
237746_at	SFRS11	Arginine-rich nuclear protein
237942_at	---	---
238029_s_at	SLC16A14	solute carrier family 16, member 14 (monocarboxylic acid transporter 14)
238107_at	---	---
238123_at	GABRQ	gamma-aminobutyric acid (GABA) receptor, theta
238140_at	ARV1	CDNA: FLJ22976 fis, clone KAT11222
238556_at	---	---
238593_at	C11orf80	chromosome 11 open reading frame 80
238631_at	ZNF140	Zinc finger protein 140, mRNA (cDNA clone MGC:41870 IMAGE:5268377)
238675_x_at	BTF3L4	basic transcription factor 3-like 4
238888_at	---	---
238933_at	IRS1	Insulin receptor substrate-1 [human, skeletal muscle, mRNA, 5828 nt]
238960_s_at	LARP4	La ribonucleoprotein domain family, member 4
238994_at	OTUD7B	OTU domain containing 7B
239021_at	---	---
239033_at	---	---
239054_at	---	---
239400_at	FLJ45513	hypothetical LOC729220
239462_at	ZNF284	zinc finger protein 284
239484_at	---	---
239494_at	---	---
239584_at	---	---
239671_at	---	---
239858_at	---	---
240227_at	MIER1	mesoderm induction early response 1 homolog (Xenopus laevis)
240332_at	---	---
240555_at	---	---
240625_at	---	---
240718_at	LRMP	Lymphoid-restricted membrane protein (Jaw1)
240738_at	---	---
240771_at	C1orf101	chromosome 1 open reading frame 101
240825_at	---	---
240863_at	CYP19A1	cytochrome P450, family 19, subfamily A, polypeptide 1
240881_at	---	---
240890_at	LOC643733	hypothetical LOC643733
241060_x_at	---	---
241402_at	TSEN54	tRNA splicing endonuclease 54 homolog (S. cerevisiae)
241408_at	CRIPAK	cysteine-rich PAK1 inhibitor
241410_at	---	---
241594_at	LOC643449	similar to hCG2041756
241687_at	---	---
241738_at	ZNF250	zinc finger protein 250
241806_at	---	---
241863_x_at	---	---
242049_s_at	NAG	neuroblastoma-amplified protein
242181_at	---	---
242249_at	---	---
242292_at	hCG_1731871	hCG1731871
242429_at	ZNF567	zinc finger protein 567
242456_at	MRE11A	MRE11 meiotic recombination 11 homolog A (S. cerevisiae)
242464_at	---	---
242539_at	LOC731484	hypothetical LOC731484
242656_at	GTF2H1	General transcription factor IIH, polypeptide 1, 62kDa (GTF2H1), transcript variant 2, mRNA
242751_at	---	---
242850_at	---	---
242919_at	ZNF253	zinc finger protein 253
242982_x_at	ITGB8	integrin, beta 8
242985_x_at	RNF180	ring finger protein 180
243000_at	CDK6	cyclin-dependent kinase 6
243169_at	---	---
243176_at	---	---
243179_at	LOC100130360	CDNA FLJ33993 fis, clone DFNES2007757
243306_s_at	GCC1	GRIP and coiled-coil domain containing 1
243605_at	---	---
243626_at	---	---
243631_at	LOC727815	hypothetical LOC727815
243719_at	STK19	serine/threonine kinase 19
243948_at	---	---
244076_at	KIAA2022	KIAA2022
244195_at	---	---
244318_at	---	---
244360_at	FBXL17	F-box and leucine-rich repeat protein 17 /// similar to FBXL17 protein
244395_at	FLJ41455	"""hypothetical gene supported by AK123449; BX641014"""
244422_at	---	---
244434_at	---	---
244552_at	ZNF788	zinc finger family member 788
244569_at	C8orf37	chromosome 8 open reading frame 37
244631_at	LOC389834	hypothetical LOC389834
244633_at	---	---
244789_at	C10orf122	chromosome 10 open reading frame 122
32402_s_at	SYMPK	symplekin
34726_at	CACNB3	calcium channel, voltage-dependent, beta 3 subunit
37012_at	CAPZB	capping protein (actin filament) muscle Z-line, beta
37201_at	ITIH4	inter-alpha (globulin) inhibitor H4 (plasma Kallikrein-sensitive glycoprotein)
52285_f_at	CEP76	centrosomal protein 76kDa
57163_at	ELOVL1	elongation of very long chain fatty acids (FEN1/Elo2, SUR4/Elo3, yeast)-like 1
