# Supplementary material for: Blood cell gene expression associated with cellular stress defense is modulated by antioxidant-rich food in a randomised controlled clinical trial of male smokers
Source: BMC Med. 2010 Sep 16;8:54. doi: 10.1186/1741-7015-8-54 (PMC2955589; doi:10.1186/1741-7015-8-54)
Supplement: Additional file 9 — Table S5: Gene transcripts upregulated in the kiwifruit-group vs. controls (LIMMA, p < 5%) [file 1741-7015-8-54-S9.XLS]

## Sheet: Sheet1
Up-regulated in kiwi-fruit group vs controls (LIMMA nom p<5%)
Probe id	SYMBOL (12.03.09)	Gene title (12.03.10)
1552320_a_at	CCDC65	coiled-coil domain containing 65
1552470_a_at	ABHD11	abhydrolase domain containing 11
1552575_a_at	C6orf141	chromosome 6 open reading frame 141
1552842_at	HS6ST3	heparan sulfate 6-O-sulfotransferase 3 /// similar to heparan sulfate 6-O-sulfotransferase 3
1552931_a_at	PDE8A	phosphodiesterase 8A
1552970_s_at	ZMYM6	zinc finger, MYM-type 6
1553030_a_at	SUOX	sulfite oxidase
1553142_at	C13orf31	chromosome 13 open reading frame 31
1553167_a_at	SEPSECS	Sep (O-phosphoserine) tRNA:Sec (selenocysteine) tRNA synthase
1553220_at	FAM117B	family with sequence similarity 117, member B
1553221_at	ZNF583	zinc finger protein 583
1553225_s_at	ZNF75D	zinc finger protein 75D
1553269_at	ZNF718	zinc finger protein 718
1553603_s_at	ATL2	atlastin GTPase 2
1553620_at	TRIM42	tripartite motif-containing 42
1553633_s_at	NHEDC1	Na+/H+ exchanger domain containing 1
1553750_a_at	FAM76B	family with sequence similarity 76, member B
1553765_a_at	KLHL32	kelch-like 32 (Drosophila)
1553947_at	EXOSC6	exosome component 6
1554026_a_at	MYO10	myosin X
1554093_a_at	SNAPC5	small nuclear RNA activating complex, polypeptide 5, 19kDa
1554112_a_at	ULK2	unc-51-like kinase 2 (C. elegans)
1554152_a_at	OGDH	oxoglutarate (alpha-ketoglutarate) dehydrogenase (lipoamide)
1554208_at	MEI1	meiosis inhibitor 1
1554345_a_at	GIN1	gypsy retrotransposon integrase 1
1554371_at	PKD1L2	polycystic kidney disease 1-like 2
1554410_a_at	WBSCR16	Williams-Beuren syndrome chromosome region 16
1554743_x_at	PMS1	PMS1 postmeiotic segregation increased 1 (S. cerevisiae)
1554892_a_at	MS4A3	membrane-spanning 4-domains, subfamily A, member 3 (hematopoietic cell-specific)
1555004_a_at	RBL1	retinoblastoma-like 1 (p107)
1555083_at	MGC34774	ribosomal protein L13A pseudogene
1555230_a_at	KCNIP2	Kv channel interacting protein 2
1555274_a_at	SELI	selenoprotein I
1555355_a_at	ETS1	v-ets erythroblastosis virus E26 oncogene homolog 1 (avian)
1555476_at	IREB2	iron-responsive element binding protein 2
1555573_at	C10orf93	chromosome 10 open reading frame 93
1555595_at	SCRN3	secernin 3
1555609_a_at	ZMAT3	zinc finger, matrin type 3
1555611_s_at	MBD1	methyl-CpG binding domain protein 1
1555761_x_at	RBM15	CDNA FLJ33960 fis, clone CTONG2018843
1555800_at	ZNF385B	zinc finger protein 385B
1555815_a_at	L3MBTL2	l(3)mbt-like 2 (Drosophila)
1555939_at	---	---
1555976_s_at	---	---
1555996_s_at	EIF4A2	eukaryotic translation initiation factor 4A, isoform 2
1556009_at	PEX13	peroxisomal biogenesis factor 13
1556012_at	KLHDC7A	kelch domain containing 7A
1556021_at	---	---
1556116_s_at	TNPO1	Transportin 1, mRNA (cDNA clone MGC:17116 IMAGE:4178989)
1556678_a_at	---	---
1556809_a_at	---	---
1556813_at	---	---
1556873_at	MEX3C	mex-3 homolog C (C. elegans)
1557014_a_at	C9orf122	chromosome 9 open reading frame 122
1557498_a_at	---	---
1557624_at	---	---
1557637_at	---	---
1557837_a_at	ELMOD2	ELMO/CED-12 domain containing 2 (ELMOD2), mRNA
1557841_at	---	---
1557845_at	---	---
1557896_at	---	---
1557944_s_at	CTNND1	catenin (cadherin-associated protein), delta 1
1558678_s_at	MALAT1	metastasis associated lung adenocarcinoma transcript 1 (non-protein coding)
1558679_at	C20orf112	chromosome 20 open reading frame 112 /// hypothetical protein LOC284804
1558854_a_at	---	---
1559042_at	NDUFB6	NADH dehydrogenase (ubiquinone) 1 beta subcomplex, 6, 17kDa
1559086_at	---	---
1559105_at	LEKR1	leucine, glutamate and lysine rich 1
1559208_at	ST7OT4	ST7 overlapping transcript 4 (non-protein coding)
1559222_at	---	---
1559369_at	C5orf44	chromosome 5 open reading frame 44
1559397_s_at	PRR14	proline rich 14
1559478_at	---	---
1559576_at	WDR78	WD repeat domain 78
1559966_a_at	LOC100192378	hypothetical LOC100192378
1560023_x_at	---	---
1560678_at	---	---
1561087_at	---	---
1561096_at	LOC285419	hypothetical protein LOC285419
1561126_at	---	---
1561239_at	---	---
1561424_at	---	---
1561432_at	---	---
1561615_s_at	SLC8A1	solute carrier family 8 (sodium/calcium exchanger), member 1
1561710_at	SNX19	sorting nexin 19
1561964_at	LOC441245	hypothetical LOC441245
1561969_at	ZPLD1	zona pellucida-like domain containing 1
1562100_at	---	---
1562457_at	KIAA1602	KIAA1602
1562621_at	---	---
1562699_at	---	---
1562722_at	FLJ40296	FLJ40296 protein /// FLJ40296 protein family member /// FLJ40296 protein family member /// FLJ40296 protein family member /// FLJ40296 protein family member
1562761_at	C9orf95	chromosome 9 open reading frame 95
1563082_at	LOC285045	hypothetical LOC285045
1563106_at	---	---
1563135_at	---	---
1563507_at	---	---
1563528_at	LOC91149	hypothetical protein LOC91149
1563614_at	MTBP	Mdm2, transformed 3T3 cell double minute 2, p53 binding protein (mouse) binding protein, 104kDa
1563725_at	ZNF583	zinc finger protein 583
1563794_s_at	IFT122	intraflagellar transport 122 homolog (Chlamydomonas)
1564334_at	---	---
1564620_at	---	---
1564690_at	---	---
1564882_at	---	---
1565026_a_at	OFCC1	orofacial cleft 1 candidate 1
1565130_at	MAP3K2	mitogen-activated protein kinase kinase kinase 2
1566550_at	---	---
1566930_at	TFB2M	Transcription factor B2, mitochondrial, mRNA (cDNA clone IMAGE:5311413)
1567247_at	OR5H1	olfactory receptor, family 5, subfamily H, member 1
1567663_at	---	---
1569107_s_at	ZNF642	zinc finger protein 642
1569190_at	SCLT1	sodium channel and clathrin linker 1
1569203_at	CXCL2	chemokine (C-X-C motif) ligand 2
1569791_at	STK4	serine/threonine kinase 4
1569857_s_at	TPP2	tripeptidyl peptidase II
1569960_at	BRD7P3	bromodomain containing 7 pseudogene 3
1570042_a_at	ADAM9	ADAM metallopeptidase domain 9 (meltrin gamma)
1570156_s_at	FMN1	formin 1
1570186_at	GRASPOS	GRP1-associated scaffold protein opposite strand
1570448_at	---	---
200788_s_at	PEA15	phosphoprotein enriched in astrocytes 15
201081_s_at	PIP4K2B	phosphatidylinositol-5-phosphate 4-kinase, type II, beta
201159_s_at	NMT1	N-myristoyltransferase 1
201310_s_at	C5orf13	chromosome 5 open reading frame 13
201344_at	UBE2D2	ubiquitin-conjugating enzyme E2D 2 (UBC4/5 homolog, yeast)
201491_at	AHSA1	AHA1, activator of heat shock 90kDa protein ATPase homolog 1 (yeast)
201635_s_at	FXR1	fragile X mental retardation, autosomal homolog 1
201694_s_at	EGR1	early growth response 1
201733_at	CLCN3	chloride channel 3
201741_x_at	SFRS1	splicing factor, arginine/serine-rich 1
202495_at	TBCC	tubulin folding cofactor C
203223_at	RABEP1	rabaptin, RAB GTPase binding effector protein 1
203283_s_at	HS2ST1	heparan sulfate 2-O-sulfotransferase 1
203372_s_at	SOCS2	suppressor of cytokine signaling 2
203577_at	GTF2H4	general transcription factor IIH, polypeptide 4, 52kDa
203650_at	PROCR	protein C receptor, endothelial (EPCR)
203716_s_at	DPP4	dipeptidyl-peptidase 4
203810_at	DNAJB4	DnaJ (Hsp40) homolog, subfamily B, member 4
203868_s_at	VCAM1	vascular cell adhesion molecule 1
203890_s_at	DAPK3	death-associated protein kinase 3
204233_s_at	CHKA	choline kinase alpha
204327_s_at	ZNF202	zinc finger protein 202
204393_s_at	ACPP	acid phosphatase, prostate
204597_x_at	STC1	stanniocalcin 1
204614_at	SERPINB2	serpin peptidase inhibitor, clade B (ovalbumin), member 2
204917_s_at	MLLT3	"""myeloid/lymphoid or mixed-lineage leukemia (trithorax homolog, Drosophila); translocated to, 3"""
204918_s_at	MLLT3	"""myeloid/lymphoid or mixed-lineage leukemia (trithorax homolog, Drosophila); translocated to, 3"""
204963_at	SSPN	sarcospan (Kras oncogene-associated gene)
205249_at	EGR2	early growth response 2 (Krox-20 homolog, Drosophila)
205290_s_at	BMP2	bone morphogenetic protein 2
205299_s_at	BTN2A2	butyrophilin, subfamily 2, member A2
205511_at	FLJ10038	hypothetical protein FLJ10038
205554_s_at	DNASE1L3	deoxyribonuclease I-like 3
205609_at	ANGPT1	angiopoietin 1
205809_s_at	WASL	Wiskott-Aldrich syndrome-like
206020_at	SOCS6	suppressor of cytokine signaling 6
206029_at	ANKRD1	ankyrin repeat domain 1 (cardiac muscle)
206079_at	CHML	choroideremia-like (Rab escort protein 2)
206272_at	RAB4A	RAB4A, member RAS oncogene family /// S-phase response (cyclin-related)
206280_at	CDH18	cadherin 18, type 2
206286_s_at	TDGF1	teratocarcinoma-derived growth factor 1 /// teratocarcinoma-derived growth factor 3, pseudogene
206316_s_at	KNTC1	kinetochore associated 1
206336_at	CXCL6	chemokine (C-X-C motif) ligand 6 (granulocyte chemotactic protein 2)
206357_at	OPA3	optic atrophy 3 (autosomal recessive, with chorea and spastic paraplegia)
206453_s_at	NDRG2	NDRG family member 2
206508_at	CD70	CD70 molecule
206693_at	IL7	interleukin 7
206710_s_at	EPB41L3	erythrocyte membrane protein band 4.1-like 3
206860_s_at	FLJ20323	hypothetical protein FLJ20323
207045_at	CCDC132	coiled-coil domain containing 132
207102_at	AKR1D1	aldo-keto reductase family 1, member D1 (delta 4-3-ketosteroid-5-beta-reductase)
207169_x_at	DDR1	discoidin domain receptor tyrosine kinase 1
207213_s_at	USP2	ubiquitin specific peptidase 2
207495_at	RAB28	RAB28, member RAS oncogene family
207603_at	SLC4A7	solute carrier family 4, sodium bicarbonate cotransporter, member 7
207710_at	LCE2B	late cornified envelope 2B
207825_s_at	GHRHR	growth hormone releasing hormone receptor
207935_s_at	KRT13	keratin 13
208184_s_at	TRAPPC10	trafficking protein particle complex 10
208376_at	CCR4	chemokine (C-C motif) receptor 4
208434_at	MDS1	myelodysplasia syndrome 1
208555_x_at	CST2	cystatin SA
208588_at	FKSG2	apoptosis inhibitor
208744_x_at	HSPH1	heat shock 105kDa/110kDa protein 1
209017_s_at	LONP1	lon peptidase 1, mitochondrial
209139_s_at	PRKRA	protein kinase, interferon-inducible double stranded RNA dependent activator
209315_at	HBS1L	HBS1-like (S. cerevisiae)
209387_s_at	TM4SF1	transmembrane 4 L six family member 1
209425_at	AMACR	alpha-methylacyl-CoA racemase
209468_at	LRP5	low density lipoprotein receptor-related protein 5
209524_at	HDGFRP3	hepatoma-derived growth factor, related protein 3
209595_at	GTF2F2	general transcription factor IIF, polypeptide 2, 30kDa
209603_at	GATA3	GATA binding protein 3
209734_at	NCKAP1L	NCK-associated protein 1-like
209755_at	LOC100131795	hypothetical protein LOC100131795 /// nicotinamide nucleotide adenylyltransferase 2
209865_at	SLC35A3	solute carrier family 35 (UDP-N-acetylglucosamine (UDP-GlcNAc) transporter), member A3
209870_s_at	APBA2	amyloid beta (A4) precursor protein-binding, family A, member 2
209895_at	PTPN11	protein tyrosine phosphatase, non-receptor type 11
209999_x_at	SOCS1	suppressor of cytokine signaling 1
210005_at	GART	phosphoribosylglycinamide formyltransferase, phosphoribosylglycinamide synthetase, phosphoribosylaminoimidazole synthetase
210087_s_at	MPZL1	myelin protein zero-like 1
210416_s_at	CHEK2	CHK2 checkpoint homolog (S. pombe)
210440_s_at	CDC14A	CDC14 cell division cycle 14 homolog A (S. cerevisiae)
210510_s_at	NRP1	neuropilin 1
210516_at	FAM120A	family with sequence similarity 120A
210893_at	---	---
210913_at	CDH20	cadherin 20, type 2
210953_at	TSC22D2	TSC22 domain family, member 2
211020_at	GCNT2	glucosaminyl (N-acetyl) transferase 2, I-branching enzyme (I blood group)
211182_x_at	RUNX1	runt-related transcription factor 1
211212_s_at	ORC5L	origin recognition complex, subunit 5-like (yeast)
211220_s_at	HSF2	heat shock transcription factor 2
211391_s_at	PATZ1	POZ (BTB) and AT hook containing zinc finger 1
211447_s_at	PDE4A	phosphodiesterase 4A, cAMP-specific (phosphodiesterase E2 dunce homolog, Drosophila)
211585_at	NPAT	nuclear protein, ataxia-telangiectasia locus
211639_x_at	IGH@	immunoglobulin heavy locus /// immunoglobulin heavy constant alpha 1 /// immunoglobulin heavy constant alpha 2 (A2m marker) /// immunoglobulin heavy constant delta /// immunoglobulin heavy constant gamma 1 (G1m marker) /// immunoglobulin heavy constant gamma 3 (G3m marker) /// immunoglobulin heavy constant gamma 4 (G4m marker) /// immunoglobulin heavy constant mu /// immunoglobulin heavy variable…
211652_s_at	LBP	lipopolysaccharide binding protein
211870_s_at	PCDHA3	protocadherin alpha 3
211877_s_at	PCDHGA11	protocadherin gamma subfamily A, 11
212125_at	RANGAP1	Ran GTPase activating protein 1
212382_at	TCF4	transcription factor 4
212417_at	SCAMP1	secretory carrier membrane protein 1
212477_at	ACAP2	ArfGAP with coiled-coil, ankyrin repeat and PH domains 2
212482_at	RMND5A	required for meiotic nuclear division 5 homolog A (S. cerevisiae)
212787_at	YLPM1	YLP motif containing 1
212916_at	PHF8	PHD finger protein 8
212926_at	SMC5	structural maintenance of chromosomes 5
212932_at	RAB3GAP1	RAB3 GTPase activating protein subunit 1 (catalytic)
212979_s_at	FAM115A	family with sequence similarity 115, member A
212981_s_at	FAM115A	family with sequence similarity 115, member A
213116_at	NEK3	NIMA (never in mitosis gene a)-related kinase 3
213180_s_at	GOSR2	golgi SNAP receptor complex member 2
213237_at	C16orf88	chromosome 16 open reading frame 88
213388_at	PDE4DIP	phosphodiesterase 4D interacting protein
213402_at	ZNF787	zinc finger protein 787
213522_s_at	SLC16A3	Solute carrier family 16, member 3 (monocarboxylic acid transporter 4) (SLC16A3), transcript variant 3, mRNA
214058_at	MYCL1	v-myc myelocytomatosis viral oncogene homolog 1, lung carcinoma derived (avian)
214111_at	OPCML	opioid binding protein/cell adhesion molecule-like
214314_s_at	EIF5B	eukaryotic translation initiation factor 5B
214359_s_at	HSP90AB1	heat shock protein 90kDa alpha (cytosolic), class B member 1
214360_at	SMARCA4	SWI/SNF related, matrix associated, actin dependent regulator of chromatin, subfamily a, member 4
214434_at	HSPA12A	heat shock 70kDa protein 12A
214588_s_at	MFAP3	microfibrillar-associated protein 3
214651_s_at	HOXA9	homeobox A9
214942_at	RBM34	RNA binding motif protein 34
215229_at	LOC100129973	hypothetical protein LOC100129973
215421_at	LOC100131510	hypothetical LOC100131510
215440_s_at	BEX4	brain expressed, X-linked 4
215519_x_at	SGSM3	small G protein signaling modulator 3
215729_s_at	VGLL1	vestigial like 1 (Drosophila)
215748_at	KLHL35	CDNA FLJ33790 fis, clone BRSSN2009389, weakly similar to Homo sapiens mRNA for Kelch motif containing protein
216117_at	EXOSC2	exosome component 2
216303_s_at	MTMR1	myotubularin related protein 1
216697_at	TRIO	Homo sapiens, Similar to triple functional domain (PTPRF interacting), clone IMAGE:5497679
216830_at	LOC390561	similar to hect domain and RLD 2 /// similar to hect domain and RLD 2
216865_at	COL14A1	collagen, type XIV, alpha 1
217048_at	SHC1	SHC (Src homology 2 domain containing) transforming protein 1
217085_at	---	---
217224_at	---	---
217282_at	MAN1A2	mannosidase, alpha, class 1A, member 2
217321_x_at	ATXN3	Josephin MJD1
217340_at	LOC645452	similar to hCG1782414
217558_at	CYP2C9	cytochrome P450, family 2, subfamily C, polypeptide 9
217616_at	---	---
217805_at	ILF3	interleukin enhancer binding factor 3, 90kDa
217859_s_at	SLC39A9	solute carrier family 39 (zinc transporter), member 9
217875_s_at	PMEPA1	prostate transmembrane protein, androgen induced 1
218128_at	NFYB	nuclear transcription factor Y, beta
218228_s_at	TNKS2	tankyrase, TRF1-interacting ankyrin-related ADP-ribose polymerase 2
218772_x_at	TMEM38B	transmembrane protein 38B
218804_at	ANO1	anoctamin 1, calcium activated chloride channel
218833_at	ZAK	sterile alpha motif and leucine zipper containing kinase AZK
218867_s_at	C12orf49	chromosome 12 open reading frame 49
219003_s_at	MANEA	mannosidase, endo-alpha
219073_s_at	OSBPL10	oxysterol binding protein-like 10
219166_at	C14orf104	chromosome 14 open reading frame 104
219257_s_at	SPHK1	sphingosine kinase 1
219258_at	TIPIN	TIMELESS interacting protein
219308_s_at	AK5	adenylate kinase 5
219399_at	LIN7C	lin-7 homolog C (C. elegans)
219469_at	DYNC2H1	dynein, cytoplasmic 2, heavy chain 1
219484_at	HCFC2	host cell factor C2
219538_at	WDR5B	WD repeat domain 5B
219687_at	HHAT	hedgehog acyltransferase
219731_at	---	---
219813_at	LATS1	LATS, large tumor suppressor, homolog 1 (Drosophila)
220017_x_at	CYP2C9	cytochrome P450, family 2, subfamily C, polypeptide 9
220083_x_at	UCHL5	ubiquitin carboxyl-terminal hydrolase L5
220184_at	NANOG	Nanog homeobox
220263_at	SMAD5OS	SMAD family member 5 opposite strand
220360_at	THAP9	THAP domain containing 9
220375_s_at	---	---
220500_s_at	RABL2A	RAB, member of RAS oncogene family-like 2A /// RAB, member of RAS oncogene family-like 2B
220550_at	FBXO4	F-box protein 4
220756_s_at	GPR172B	G protein-coupled receptor 172B
220927_s_at	HPSE2	heparanase 2 /// hypothetical protein LOC100133895
221015_s_at	CDADC1	cytidine and dCMP deaminase domain containing 1
221107_at	CHRNA9	cholinergic receptor, nicotinic, alpha 9
221196_x_at	BRCC3	BRCA1/BRCA2-containing complex, subunit 3
221272_s_at	C1orf21	chromosome 1 open reading frame 21
221288_at	GPR22	G protein-coupled receptor 22
221311_x_at	LYRM2	LYR motif containing 2
221366_at	NKX6-1	NK6 homeobox 1
221413_at	KCNAB3	potassium voltage-gated channel, shaker-related subfamily, beta member 3
221466_at	P2RY4	pyrimidinergic receptor P2Y, G-protein coupled, 4
221550_at	COX15	COX15 homolog, cytochrome c oxidase assembly protein (yeast)
221788_at	---	---
222053_at	TAF6L	TAF6-like RNA polymerase II, p300/CBP-associated factor (PCAF)-associated factor, 65kDa
222195_s_at	C9orf156	chromosome 9 open reading frame 156
222285_at	IGHD	immunoglobulin heavy constant delta
222565_s_at	PRKD3	protein kinase D3
222594_s_at	SPATS2	spermatogenesis associated, serine-rich 2
222765_x_at	ESF1	ESF1, nucleolar pre-rRNA processing protein, homolog (S. cerevisiae)
222780_s_at	BAALC	brain and acute leukemia, cytoplasmic
222883_at	C1orf163	chromosome 1 open reading frame 163
223178_s_at	NT5DC1	5'-nucleotidase domain containing 1
223248_at	HSDL1	hydroxysteroid dehydrogenase like 1
223381_at	NUF2	NUF2, NDC80 kinetochore complex component, homolog (S. cerevisiae)
223431_at	CNO	cappuccino homolog (mouse)
223456_s_at	TCHP	trichoplein, keratin filament binding
223632_s_at	BCAN	brevican
223681_s_at	INADL	InaD-like (Drosophila)
223709_s_at	WNT10A	wingless-type MMTV integration site family, member 10A
223838_at	TSGA10	testis specific, 10
223985_at	FSD1L	fibronectin type III and SPRY domain containing 1-like
224173_s_at	MRPL30	mitochondrial ribosomal protein L30
224285_at	GPR174	G protein-coupled receptor 174
224392_s_at	OPN3	opsin 3
224497_x_at	HSD17B14	hydroxysteroid (17-beta) dehydrogenase 14
224661_at	PIGY	phosphatidylinositol glycan anchor biosynthesis, class Y
224824_at	FAM36A	family with sequence similarity 36, member A
224940_s_at	PAPPA	pregnancy-associated plasma protein A, pappalysin 1
224997_x_at	H19	H19, imprinted maternally expressed transcript (non-protein coding)
225202_at	RHOBTB3	Rho-related BTB domain containing 3
225233_at	MSI2	musashi homolog 2 (Drosophila)
225279_s_at	C3orf17	chromosome 3 open reading frame 17
225322_s_at	C17orf70	chromosome 17 open reading frame 70
225400_at	TSEN15	tRNA splicing endonuclease 15 homolog (S. cerevisiae)
225481_at	FRMD6	FERM domain containing 6
225485_at	TSGA14	testis specific, 14
225517_at	ZNF770	zinc finger protein 770
225716_at	---	---
225725_at	---	---
225978_at	RIMKLB	ribosomal modification protein rimK-like family member B
226021_at	RDH10	retinol dehydrogenase 10 (all-trans)
226172_at	USP42	CDNA FLJ12697 fis, clone NT2RP1000522, weakly similar to UBIQUITIN CARBOXYL-TERMINAL HYDROLASE DUB-1 (EC 3.1.2.15)
226222_at	KIAA1432	KIAA1432
226313_at	C10orf35	chromosome 10 open reading frame 35
226607_at	C20orf194	chromosome 20 open reading frame 194
226885_at	---	---
226940_at	FAM69B	Family with sequence similarity 69, member B (FAM69B), mRNA
227034_at	ANKRD57	ankyrin repeat domain 57
227037_at	PLD6	phospholipase D family, member 6
227100_at	B3GALTL	beta 1,3-galactosyltransferase-like
227135_at	NAAA	N-acylethanolamine acid amidase
227206_at	---	---
227221_at	---	---
227336_at	DTX1	deltex homolog 1 (Drosophila)
227399_at	VGLL3	vestigial like 3 (Drosophila)
227533_at	---	---
227662_at	SYNPO2	synaptopodin 2
227793_at	---	---
227905_s_at	AZI2	5-azacytidine induced 2
227954_at	ITPRIPL2	inositol 1,4,5-triphosphate receptor interacting protein-like 2
228106_at	C4orf30	chromosome 4 open reading frame 30
228128_x_at	PAPPA	pregnancy-associated plasma protein A, pappalysin 1
228148_at	ZNF584	zinc finger protein 584
228160_at	LOC400642	hypothetical LOC400642
228167_at	KLHL6	kelch-like 6 (Drosophila)
228450_at	PLEKHA7	pleckstrin homology domain containing, family A member 7
228586_at	---	---
229006_at	---	---
229051_at	---	---
229156_s_at	---	---
229169_at	TTC18	tetratricopeptide repeat domain 18
229178_at	LOC145786	hypothetical protein LOC145786
229230_at	OSTalpha	organic solute transporter alpha
229238_at	C17orf97	chromosome 17 open reading frame 97
229333_at	---	---
229357_at	ADAMTS5	ADAM metallopeptidase with thrombospondin type 1 motif, 5
229573_at	USP9X	ubiquitin specific peptidase 9, X-linked
229603_at	BBS12	Bardet-Biedl syndrome 12
229817_at	ZNF608	zinc finger protein 608
230033_at	C19orf51	chromosome 19 open reading frame 51
230108_at	ERCC6	excision repair cross-complementing rodent repair deficiency, complementation group 6
230158_at	DPY19L2	dpy-19-like 2 (C. elegans)
230240_at	---	---
230523_at	---	---
230557_at	XRRA1	X-ray radiation resistance associated 1
230789_at	ZNF280B	zinc finger protein 280B
230791_at	---	---
230793_at	LRRC16A	leucine rich repeat containing 16A
230846_at	AKAP5	A kinase (PRKA) anchor protein 5
231011_at	LARP2	CDNA FLJ35445 fis, clone SMINT2003551, weakly similar to Drosophila melanogaster La related protein (larp) mRNA
231044_at	C1orf194	chromosome 1 open reading frame 194
231118_at	ANKRD35	ankyrin repeat domain 35
231551_at	LOC729059	hypothetical protein LOC729059
231640_at	---	---
231816_s_at	UBE2Q1	ubiquitin-conjugating enzyme E2Q family member 1
231962_at	AP4B1	adaptor-related protein complex 4, beta 1 subunit
231995_at	C9orf82	chromosome 9 open reading frame 82
232072_at	---	---
232163_at	WDR19	WD repeat domain 19
232164_s_at	EPPK1	epiplakin 1
232181_at	LOC153346	hypothetical protein LOC153346
232219_x_at	USP21	ubiquitin specific peptidase 21
232293_at	LCORL	ligand dependent nuclear receptor corepressor-like
232352_at	ISL2	ISL LIM homeobox 2
232357_at	TTLL9	tubulin tyrosine ligase-like family, member 9
232365_at	SIAH1	seven in absentia homolog 1 (Drosophila)
232477_at	---	---
232639_at	C3orf25	chromosome 3 open reading frame 25
232696_at	LOC648556	uncharacterized gastric protein ZA43P
232725_s_at	MS4A6A	membrane-spanning 4-domains, subfamily A, member 6A
232833_at	---	---
232855_at	---	---
233208_x_at	CPSF2	cleavage and polyadenylation specific factor 2, 100kDa
233250_x_at	FOXRED2	FAD-dependent oxidoreductase domain containing 2
233252_s_at	STRBP	spermatid perinuclear RNA binding protein
233304_at	NFIB	HMGIC/NFIB fusion protein (HMGIC/NFIB)
233397_at	---	---
233514_x_at	TEX11	testis expressed 11
233536_at	ASXL3	additional sex combs like 3 (Drosophila)
233543_s_at	FAM175A	family with sequence similarity 175, member A
233678_at	---	---
233844_at	CD99L2	CD99 molecule-like 2
234025_at	LOC100129890	similar to hCG1750329
234039_at	TANC1	Tetratricopeptide repeat, ankyrin repeat and coiled-coil containing 1, mRNA (cDNA clone IMAGE:5263564)
234129_at	ARHGEF12	Rho guanine nucleotide exchange factor (GEF) 12
234292_s_at	ZNF167	zinc finger protein 167
234300_s_at	ZFP28	zinc finger protein 28 homolog (mouse)
234303_s_at	GPR85	G protein-coupled receptor 85
234396_at	---	---
234399_at	---	---
234409_at	ZNF354C	zinc finger protein 354C
234504_at	SPAG4L	sperm associated antigen 4-like
234623_x_at	---	---
234663_at	---	---
234726_s_at	TMEM168	transmembrane protein 168
234913_at	TTTY4	testis-specific transcript, Y-linked 4 /// testis-specific transcript, Y-linked 4B /// testis-specific transcript, Y-linked 4C
234979_at	BCDIN3D	BCDIN3 domain containing
235036_at	LIX1L	Lix1 homolog (mouse)-like
235081_x_at	TRIM65	tripartite motif-containing 65
235135_at	TAF10	TAF10 RNA polymerase II, TATA box binding protein (TBP)-associated factor, 30kDa
235142_at	RP1-27O5.1	zinc finger and BTB domain containing 8-like /// zinc finger and BTB domain containing 8
235177_at	FAM119A	family with sequence similarity 119, member A
235260_s_at	PACRGL	PARK2 co-regulated-like
235285_at	---	---
235324_at	SFRS3	splicing factor, arginine/serine-rich 3
235325_at	SPG7	spastic paraplegia 7 (pure and complicated autosomal recessive)
235356_at	NHLRC2	NHL repeat containing 2
235368_at	ADAMTS5	ADAM metallopeptidase with thrombospondin type 1 motif, 5
235372_at	FCRLA	Fc receptor-like A
235373_at	---	---
235438_at	---	---
235677_at	SRR	"""MRNA; cDNA DKFZp762A2415 (from clone DKFZp762A2415)"""
235717_at	ZNF229	zinc finger protein 229
235829_at	LOC100128405	PREDICTED: Homo sapiens hypothetical protein LOC100128405 (LOC100128405), mRNA
235830_at	---	---
235935_at	C6orf154	chromosome 6 open reading frame 154
235962_at	---	---
236117_at	---	---
236121_at	OR51E2	olfactory receptor, family 51, subfamily E, member 2
236133_x_at	ZNF254	zinc finger protein 254
236189_at	ANKRD50	ankyrin repeat domain 50
236197_at	---	---
236236_at	---	---
236328_at	ZNF285A	zinc finger protein 285A
236350_at	---	---
236380_at	---	---
236471_at	NFE2L3	nuclear factor (erythroid-derived 2)-like 3
236502_at	---	---
236503_at	---	---
236540_at	---	---
236624_at	LOC643837	CDNA FLJ33781 fis, clone BRSSN2007338
236721_at	ALKBH1	alkB, alkylation repair homolog 1 (E. coli)
236723_at	---	---
236739_at	FLJ30594	CDNA FLJ34044 fis, clone FCBBF2007080
236882_at	---	---
236935_at	---	---
236992_at	---	---
237047_at	DKFZP434B061	DKFZP434B061 protein
237207_at	---	---
237273_at	KCNU1	potassium channel, subfamily U, member 1
237419_at	---	---
237553_at	---	---
237564_at	LOC440731	PREDICTED: Homo sapiens similar to hCG1817424, transcript variant 2 (LOC440731), mRNA
237711_at	LOC100131980	similar to zinc finger protein 705A /// zinc finger protein 705G-like
237821_at	---	---
237831_x_at	MMAA	methylmalonic aciduria (cobalamin deficiency) cblA type
237941_at	---	---
238015_at	C4orf46	chromosome 4 open reading frame 46
238140_at	ARV1	CDNA: FLJ22976 fis, clone KAT11222
238155_at	---	---
238164_at	USP6NL	USP6 N-terminal like
238393_at	---	---
238556_at	---	---
238675_x_at	BTF3L4	basic transcription factor 3-like 4
238932_at	---	---
238945_at	---	---
239077_at	CSGALNACT2	chondroitin sulfate N-acetylgalactosaminyltransferase 2
239275_at	FRMPD2	FERM and PDZ domain containing 2 /// FERM and PDZ domain containing 2 like 1 /// FERM and PDZ domain containing 2 like 2
239484_at	---	---
239491_at	LASS5	LAG1 homolog, ceramide synthase 5
239527_at	RAB3GAP1	RAB3 GTPase activating protein subunit 1 (catalytic), mRNA (cDNA clone IMAGE:5417451)
239563_at	---	---
239573_at	---	---
239765_at	---	---
240338_at	---	---
240555_at	---	---
240562_at	---	---
240575_at	---	---
240602_at	HBS1L	HBS1-like (S. cerevisiae)
240619_at	---	---
240821_at	---	---
240880_at	---	---
241012_at	---	---
241175_at	---	---
241214_at	---	---
241345_at	ZRANB2	zinc finger, RAN-binding domain containing 2
241545_x_at	---	---
241594_at	LOC643449	similar to hCG2041756
241672_at	C13orf36	chromosome 13 open reading frame 36
241687_at	---	---
241695_s_at	---	---
241736_at	FBXW2	F-box and WD repeat domain containing 2
241739_at	OGFOD1	CDNA FLJ54250 complete cds
241766_at	---	---
241806_at	---	---
241892_at	---	---
241955_at	HECTD1	HECT domain containing 1
242006_at	LCA5	Leber congenital amaurosis 5
242013_at	BCL2L15	BCL2-like 15
242170_at	---	---
242181_at	---	---
242195_x_at	NUMBL	numb homolog (Drosophila)-like
242228_at	---	---
242249_at	---	---
242404_at	---	---
242429_at	ZNF567	zinc finger protein 567
242470_at	EID2B	EP300 interacting inhibitor of differentiation 2B
242701_at	TBRG1	transforming growth factor beta regulator 1
242723_at	---	---
242781_at	CXorf39	chromosome X open reading frame 39
242939_at	TFDP1	transcription factor Dp-1
242985_x_at	RNF180	ring finger protein 180
243001_at	C18orf22	CDNA clone IMAGE:3904260
243104_at	---	---
243179_at	LOC100130360	CDNA FLJ33993 fis, clone DFNES2007757
243219_x_at	---	---
243343_at	---	---
243348_at	---	---
243375_at	---	---
243551_at	---	---
243592_at	REV1	REV1 homolog (S. cerevisiae)
243631_at	LOC727815	hypothetical LOC727815
243797_at	STK17B	serine/threonine kinase 17b
243821_at	MRPS31	mitochondrial ribosomal protein S31
243924_at	LOC100127980	hypothetical protein LOC100127980 /// hypothetical protein LOC100131741
243975_at	---	---
244038_at	WDR89	WD repeat domain 89
244083_at	---	---
244230_at	---	---
244359_s_at	---	---
244417_at	---	---
244446_at	---	---
244458_at	---	---
244527_at	TRIO	Homo sapiens, Similar to triple functional domain (PTPRF interacting), clone IMAGE:5497679
244551_at	---	---
244631_at	LOC389834	hypothetical LOC389834
244655_at	LOC100132798	Full length insert cDNA clone ZD42A11
244864_at	---	---
37079_at	YDD19	YDD19 protein
37547_at	BBS9	Bardet-Biedl syndrome 9
52285_f_at	CEP76	centrosomal protein 76kDa
91816_f_at	MEX3D	mex-3 homolog D (C. elegans)
