# Supplementary material for: Blood cell gene expression associated with cellular stress defense is modulated by antioxidant-rich food in a randomised controlled clinical trial of male smokers
Source: BMC Med. 2010 Sep 16;8:54. doi: 10.1186/1741-7015-8-54 (PMC2955589; doi:10.1186/1741-7015-8-54)
Supplement: Additional file 10 — Table S6: Gene transcripts downregulated in the antioxidant-rich diet-group vs. controls (LIMMA, p < 5%) [file 1741-7015-8-54-S10.XLS]

## Sheet: Sheet1
Gene transcripts down-regulated in the antioxidant-group vs controls (LIMMA, p<5%)
Probe id	SYMBOL 120309	Gene title
1552440_at	GPR182	G protein-coupled receptor 182
1552478_a_at	IRF6	interferon regulatory factor 6
1552520_at	TMEM74	transmembrane protein 74
1552531_a_at	NLRP11	NLR family, pyrin domain containing 11
1552532_a_at	ATP6V1C2	ATPase, H+ transporting, lysosomal 42kDa, V1 subunit C2
1552580_at	TRIML2	tripartite motif family-like 2
1552630_a_at	SRCAP	Snf2-related CREBBP activator protein
1552637_at	PTPN11	protein tyrosine phosphatase, non-receptor type 11
1552672_a_at	IGSF3	immunoglobulin superfamily, member 3
1552684_a_at	SENP8	SUMO/sentrin specific peptidase family member 8
1552718_at	DTD1	D-tyrosyl-tRNA deacylase 1 homolog (S. cerevisiae)
1552742_at	KCNH8	potassium voltage-gated channel, subfamily H (eag-related), member 8
1552754_a_at	CADM2	cell adhesion molecule 2
1552922_at	RIMS1	regulating synaptic membrane exocytosis 1
1552972_at	---	---
1553032_at	IL31RA	interleukin 31 receptor A
1553052_at	WFDC13	WAP four-disulfide core domain 13
1553239_at	FAM124A	family with sequence similarity 124A
1553402_a_at	HFE	hemochromatosis
1553459_at	CCDC150	coiled-coil domain containing 150
1553467_at	FLJ32742	hypothetical locus FLJ32742
1553504_at	MRGPRX4	MAS-related GPR, member X4
1553517_at	FERD3L	Fer3-like (Drosophila)
1553521_at	DEFB104A	defensin, beta 104A /// defensin, beta 104B
1553533_at	JPH1	junctophilin 1
1553565_s_at	DDAH1	dimethylarginine dimethylaminohydrolase 1
1553573_s_at	EFNA2	ephrin-A2
1553602_at	MUCL1	mucin-like 1
1553607_at	C21orf109	chromosome 21 open reading frame 109
1553611_s_at	KLHL35	kelch-like 35 (Drosophila)
1553652_a_at	C18orf54	chromosome 18 open reading frame 54
1553670_at	INTS4	integrator complex subunit 4
1553706_at	HTRA4	HtrA serine peptidase 4
1553811_at	MGC14436	hypothetical protein MGC14436
1553875_s_at	ZSCAN10	zinc finger and SCAN domain containing 10
1553977_a_at	CYP39A1	cytochrome P450, family 39, subfamily A, polypeptide 1
1554042_s_at	C20orf141	chromosome 20 open reading frame 141
1554117_at	CCDC60	coiled-coil domain containing 60
1554185_at	LOC554206	hypothetical LOC554206
1554245_x_at	ARL17	ADP-ribosylation factor-like 17 /// ADP-ribosylation factor-like 17 pseudogene 1
1554296_at	CYP19A1	cytochrome P450, family 19, subfamily A, polypeptide 1
1554372_at	---	---
1554468_s_at	FBF1	Fas (TNFRSF6) binding factor 1
1554516_at	LOC203274	CDNA FLJ31544 fis, clone NT2RI2000865
1554545_at	APOBEC4	apolipoprotein B mRNA editing enzyme, catalytic polypeptide-like 4 (putative)
1554560_at	PGM5	phosphoglucomutase 5
1554578_at	ZNF70	zinc finger protein 70
1554671_a_at	SRRM2	serine/arginine repetitive matrix 2
1554737_at	FBN2	fibrillin 2
1554762_a_at	WWC2	WW and C2 domain containing 2
1554763_at	UBE2DNL	ubiquitin-conjugating enzyme E2D N-terminal like pseudogene
1554850_at	VWA5B2	von Willebrand factor A domain containing 5B2
1554852_a_at	KIAA1257	KIAA1257
1554853_at	CYP2U1	cytochrome P450, family 2, subfamily U, polypeptide 1
1554910_at	PRKD3	protein kinase D3
1554932_at	ZSWIM2	zinc finger, SWIM-type containing 2
1554946_at	---	---
1554951_at	---	---
1554961_at	FGFR4	fibroblast growth factor receptor 4
1554983_at	C21orf117	chromosome 21 open reading frame 117
1554994_at	RAG1	recombination activating gene 1
1555015_a_at	ZNF398	zinc finger protein 398
1555049_at	C21orf29	chromosome 21 open reading frame 29
1555053_at	SYT9	synaptotagmin IX
1555123_at	ST6GAL2	ST6 beta-galactosamide alpha-2,6-sialyltranferase 2
1555180_at	LOC100132686	hypothetical LOC100132686
1555186_at	CDKN1A	cyclin-dependent kinase inhibitor 1A (p21, Cip1)
1555206_at	---	---
1555322_at	PP2672	hypothetical LOC100130249
1555324_at	PTK7	PTK7 protein tyrosine kinase 7
1555363_s_at	---	---
1555371_at	ABCB5	ATP-binding cassette, sub-family B (MDR/TAP), member 5
1555382_at	POF1B	premature ovarian failure, 1B
1555387_at	UBA1	ubiquitin-like modifier activating enzyme 1
1555434_a_at	SLC39A14	solute carrier family 39 (zinc transporter), member 14
1555463_a_at	CHD6	chromodomain helicase DNA binding protein 6
1555591_at	PIF1	PIF1 5'-to-3' DNA helicase homolog (S. cerevisiae)
1555655_at	OR10A4	olfactory receptor, family 10, subfamily A, member 4
1555710_at	IGH@	immunoglobulin heavy locus
1555741_at	MRAP	melanocortin 2 receptor accessory protein
1555798_at	DKFZp761D1918	hypothetical protein DKFZp761D1918
1555804_a_at	YSK4	YSK4 Sps1/Ste20-related kinase homolog (S. cerevisiae)
1555990_at	RP1-127L4.6	hypothetical protein LOC150297
1556084_at	HNRNPM	heterogeneous nuclear ribonucleoprotein M
1556160_a_at	---	---
1556192_x_at	---	---
1556206_at	---	---
1556207_a_at	---	---
1556236_at	---	---
1556259_at	---	---
1556454_a_at	---	---
1556520_at	---	---
1556648_a_at	C10orf40	chromosome 10 open reading frame 40
1556659_at	---	---
1556718_s_at	---	---
1556798_a_at	LOC386597	hypothetical protein LOC386597
1556896_at	LOC284751	hypothetical LOC284751
1556913_a_at	GIT2	G protein-coupled receptor kinase interactor 2, mRNA (cDNA clone IMAGE:4524415)
1557031_at	RNF212	ring finger protein 212
1557057_a_at	C5orf47	chromosome 5 open reading frame 47
1557123_a_at	CHADL	chondroadherin-like
1557143_at	CSMD2	CUB and Sushi multiple domains 2
1557161_at	LOC100132735	hypothetical protein LOC100132735
1557286_at	---	---
1557386_at	---	---
1557424_at	---	---
1557606_at	---	---
1557669_at	LOC100132005	hypothetical LOC100132005
1557672_s_at	LOC100133308	Ras suppressor protein 1 pseudogene
1557717_at	LOC338862	hypothetical protein LOC338862
1557768_at	---	---
1557856_at	---	---
1557981_at	RPS9	ribosomal protein S9
1558621_at	CABLES1	Cdk5 and Abl enzyme substrate 1 (CABLES1), transcript variant 1, mRNA
1558687_a_at	---	---
1558787_a_at	---	---
1558875_at	SREBF1	sterol regulatory element binding transcription factor 1
1558894_a_at	CCDC67	coiled-coil domain containing 67
1558960_a_at	MFGE8	HMFG=milk fat globule protein [human, mRNA Partial, 1270 nt]
1559000_at	C10orf108	chromosome 10 open reading frame 108
1559073_at	JMJD2B	Jumonji domain containing 2B, mRNA (cDNA clone IMAGE:5785435)
1559144_x_at	---	---
1559229_at	---	---
1559244_at	FMN2	formin 2
1559270_at	ZFHX4	zinc finger homeobox 4
1559303_at	---	---
1559336_at	---	---
1559409_a_at	CC2D2A	coiled-coil and C2 domain containing 2A
1559497_at	---	---
1559506_x_at	FLJ35409	FLJ35409 protein
1559532_at	C3orf71	chromosome 3 open reading frame 71
1559551_at	---	---
1559561_at	FBXO18	F-box protein, helicase, 18
1559571_a_at	ATP13A4	ATPase type 13A4
1559603_at	LOC283535	hypothetical protein LOC283535
1559607_s_at	GBP6	guanylate binding protein family, member 6
1559670_at	---	---
1559789_a_at	ZNF781	zinc finger protein 781
1559826_a_at	LOC401074	hypothetical LOC401074
1559889_at	---	---
1560011_at	PSCA	prostate stem cell antigen
1560020_at	DNAJC13	DnaJ (Hsp40) homolog, subfamily C, member 13
1560087_a_at	---	---
1560212_a_at	---	---
1560251_at	LOC645485	hypothetical LOC645485
1560279_a_at	LOC221122	hypothetical protein LOC221122
1560288_at	---	---
1560318_at	ARHGAP29	Rho GTPase activating protein 29
1560464_at	---	---
1560494_a_at	CPXCR1	CPX chromosome region, candidate 1
1560513_at	LOC400568	hypothetical LOC400568
1560543_at	---	---
1560633_a_at	D21S2089E	D21S2089E
1560642_at	---	---
1560756_at	FLJ39005	hypothetical protein FLJ39005
1560826_at	---	---
1560863_a_at	---	---
1560952_at	---	---
1561039_a_at	ZNF81	zinc finger protein 81
1561042_at	ITGB1	integrin, beta 1 (fibronectin receptor, beta polypeptide, antigen CD29 includes MDF2, MSK12)
1561055_at	---	---
1561069_at	---	---
1561094_a_at	SLC22A25	solute carrier family 22, member 25
1561100_at	---	---
1561103_at	---	---
1561136_at	GYPE	glycophorin E
1561217_at	---	---
1561219_x_at	---	---
1561278_at	---	---
1561305_at	---	---
1561345_at	---	---
1561418_at	---	---
1561474_at	---	---
1561546_at	---	---
1561579_at	LOC728445	hypothetical protein LOC728445
1561602_at	LOC100129476	CDNA FLJ25733 fis, clone TST05652
1561625_at	---	---
1561626_at	---	---
1561820_at	SCN8A	sodium channel, voltage gated, type VIII, alpha subunit
1561846_s_at	FLJ40176	hypothetical LOC121951
1561956_at	---	---
1561963_at	---	---
1562139_a_at	FOXP2	forkhead box P2
1562222_at	---	---
1562264_at	LOC339685	hypothetical protein LOC339685
1562317_at	FAM186A	family with sequence similarity 186, member A
1562353_x_at	---	---
1562436_at	CARS	CDNA FLJ59524 complete cds, highly similar to Cysteinyl-tRNA synthetase (EC 6.1.1.16)
1562439_at	NCOA3	Nuclear receptor coactivator (ACTR)
1562499_at	---	---
1562502_at	---	---
1562543_at	---	---
1562549_at	---	---
1562568_at	LOC400541	hypothetical gene supported by AK096066
1562587_at	CLNK	cytokine-dependent hematopoietic cell linker
1562624_at	---	---
1562639_at	KIF6	kinesin family member 6
1562693_at	---	---
1562713_a_at	NETO1	neuropilin (NRP) and tolloid (TLL)-like 1
1562716_at	LOC284632	hypothetical protein LOC284632
1562771_at	---	---
1562801_at	---	---
1562845_at	EP400NL	EP400 N-terminal like
1562852_at	---	---
1562853_x_at	---	---
1562928_at	---	---
1563061_at	---	---
1563128_at	---	---
1563169_at	---	---
1563190_at	---	---
1563557_at	---	---
1563563_at	CCDC40	coiled-coil domain containing 40
1563569_at	---	---
1563721_at	---	---
1563771_a_at	---	---
1563772_a_at	LAMA3	laminin, alpha 3
1563816_at	GAB4	GRB2-associated binding protein family, member 4
1563821_at	LOC170425	hypothetical protein LOC170425
1563840_at	---	---
1563849_at	SH2D4B	SH2 domain containing 4B
1563856_at	---	---
1563902_at	---	---
1564014_at	---	---
1564022_at	ZNF804B	zinc finger protein 804B
1564028_s_at	FAM115C	family with sequence similarity 115, member C
1564383_s_at	FLJ35934	FLJ35934 protein
1564786_at	LOC338667	hypothetical protein LOC338667
1564805_a_at	OFCC1	orofacial cleft 1 candidate 1
1564856_s_at	LOC727924	hypothetical LOC727924 /// olfactory receptor, family 4, subfamily N, member 4
1565339_at	DNAH10	dynein, axonemal, heavy chain 10
1565556_at	LOC127841	hypothetical protein LOC127841
1565617_at	---	---
1565661_x_at	FUT6	Homo sapiens, clone IMAGE:4557161, mRNA
1565698_at	HECTD2	HECT domain containing 2
1565728_at	LOC284630	hypothetical protein LOC284630
1565741_at	---	---
1565769_at	---	---
1565862_a_at	---	---
1565873_at	---	---
1565880_at	---	---
1565898_at	METT5D1	Methyltransferase 5 domain containing 1 (METT5D1), transcript variant 2, mRNA
1565909_at	---	---
1565947_a_at	CHML	CHML mRNA
1566098_at	---	---
1566183_at	---	---
1566419_at	---	---
1566528_at	---	---
1566577_at	---	---
1566606_a_at	TEX9	testis expressed 9
1566624_at	---	---
1566688_at	---	---
1566737_at	hCG_2036596	CDNA FLJ30558 fis, clone BRAWH2004044
1566786_at	---	---
1566840_at	LOC283674	hypothetical protein LOC283674
1566851_at	TRIM42	tripartite motif-containing 42
1566893_at	---	---
1566931_at	TFB2M	Transcription factor B2, mitochondrial, mRNA (cDNA clone IMAGE:5311413)
1566952_at	---	---
1566973_at	---	---
1567000_at	---	---
1567015_at	NFE2L2	nuclear factor (erythroid-derived 2)-like 2
1568126_at	ANXA2	annexin A2
1568617_a_at	KIAA1543	KIAA1543
1568635_at	---	---
1568689_at	LOC728853	similar to RIKEN cDNA 4930432E11
1568843_at	NGRN	neugrin, neurite outgrowth associated /// tubulin tyrosine ligase-like family, member 13
1568851_at	---	---
1568876_a_at	---	---
1568882_at	LRTOMT	leucine rich transmembrane and 0-methyltransferase domain containing
1568898_at	---	---
1569020_at	NEDD9	neural precursor cell expressed, developmentally down-regulated 9
1569021_at	PIK3C2A	phosphoinositide-3-kinase, class 2, alpha polypeptide
1569102_at	ABCA4	ATP-binding cassette, sub-family A (ABC1), member 4
1569124_at	LRRC63	leucine rich repeat containing 63
1569147_at	---	---
1569259_at	---	---
1569275_at	---	---
1569334_at	STRA6	stimulated by retinoic acid gene 6 homolog (mouse)
1569523_a_at	LOC100132767	hypothetical protein LOC100132767
1569577_x_at	---	---
1569609_at	---	---
1569620_s_at	LOC100128079	hypothetical protein LOC100128079
1569670_at	LOC100192379	hypothetical LOC100192379
1569748_at	PRKCZ	Protein kinase C zeta
1569823_at	LOC440346	hypothetical LOC440346
1569855_at	---	---
1569991_at	KY	kyphoscoliosis peptidase
1570046_at	---	---
1570103_at	---	---
1570120_at	---	---
1570125_at	---	---
1570136_at	---	---
1570185_at	---	---
1570302_at	---	---
1570303_at	---	---
1570308_at	LOC100131298	PRO1095
1570344_at	---	---
1570361_a_at	---	---
1570375_at	---	---
1570624_at	---	---
1570631_at	---	---
200904_at	HLA-E	major histocompatibility complex, class I, E
200906_s_at	PALLD	palladin, cytoskeletal associated protein
201130_s_at	CDH1	cadherin 1, type 1, E-cadherin (epithelial)
201438_at	COL6A3	collagen, type VI, alpha 3
201495_x_at	MYH11	myosin, heavy chain 11, smooth muscle
201842_s_at	EFEMP1	EGF-containing fibulin-like extracellular matrix protein 1
202337_at	PMF1	polyamine-modulated factor 1
202409_at	IGF2	insulin-like growth factor 2 (somatomedin A) /// INS-IGF2 readthrough transcript
202637_s_at	ICAM1	intercellular adhesion molecule 1
202638_s_at	ICAM1	intercellular adhesion molecule 1
202669_s_at	EFNB2	ephrin-B2
202709_at	FMOD	fibromodulin
202711_at	EFNB1	ephrin-B1
202898_at	SDC3	syndecan 3
203059_s_at	PAPSS2	3'-phosphoadenosine 5'-phosphosulfate synthase 2
203238_s_at	NOTCH3	Notch homolog 3 (Drosophila)
203381_s_at	APOE	apolipoprotein E
203561_at	FCGR2A	Fc fragment of IgG, low affinity IIa, receptor (CD32)
203609_s_at	ALDH5A1	aldehyde dehydrogenase 5 family, member A1
203744_at	HMGB3	high-mobility group box 3
203798_s_at	VSNL1	visinin-like 1
203813_s_at	SLIT3	slit homolog 3 (Drosophila)
203864_s_at	ACTN2	actinin, alpha 2
203886_s_at	FBLN2	fibulin 2
203896_s_at	PLCB4	phospholipase C, beta 4
203930_s_at	MAPT	microtubule-associated protein tau
204033_at	TRIP13	thyroid hormone receptor interactor 13
204086_at	PRAME	preferentially expressed antigen in melanoma
204310_s_at	NPR2	natriuretic peptide receptor B/guanylate cyclase B (atrionatriuretic peptide receptor B)
204438_at	MRC1	mannose receptor, C type 1 /// mannose receptor, C type 1-like 1
204462_s_at	SLC16A2	solute carrier family 16, member 2 (monocarboxylic acid transporter 8)
204476_s_at	PC	pyruvate carboxylase
204487_s_at	KCNQ1	potassium voltage-gated channel, KQT-like subfamily, member 1
204530_s_at	TOX	thymocyte selection-associated high mobility group box
204534_at	VTN	vitronectin
204596_s_at	STC1	stanniocalcin 1
204649_at	TROAP	trophinin associated protein (tastin)
204693_at	CDC42EP1	CDC42 effector protein (Rho GTPase binding) 1
204810_s_at	CKM	creatine kinase, muscle
204818_at	HSD17B2	hydroxysteroid (17-beta) dehydrogenase 2
204879_at	PDPN	podoplanin
204952_at	LYPD3	LY6/PLAUR domain containing 3
205157_s_at	KRT17	keratin 17
205222_at	EHHADH	enoyl-Coenzyme A, hydratase/3-hydroxyacyl Coenzyme A dehydrogenase
205365_at	HOXB6	homeobox B6
205481_at	ADORA1	adenosine A1 receptor
205507_at	ARHGEF15	Rho guanine nucleotide exchange factor (GEF) 15
205551_at	SV2B	synaptic vesicle glycoprotein 2B
205589_at	MYL3	"""myosin, light chain 3, alkali; ventricular, skeletal, slow"""
205620_at	F10	coagulation factor X
205669_at	NCAM2	neural cell adhesion molecule 2
205719_s_at	PAH	phenylalanine hydroxylase
205725_at	SCGB1A1	secretoglobin, family 1A, member 1 (uteroglobin)
205769_at	SLC27A2	solute carrier family 27 (fatty acid transporter), member 2
205805_s_at	ROR1	receptor tyrosine kinase-like orphan receptor 1
205893_at	NLGN1	neuroligin 1
205913_at	PLIN	perilipin
205918_at	SLC4A3	solute carrier family 4, anion exchanger, member 3
206057_x_at	SPN	sialophorin
206101_at	ECM2	extracellular matrix protein 2, female organ and adipocyte specific
206115_at	EGR3	early growth response 3
206132_at	MCC	mutated in colorectal cancers
206189_at	UNC5C	unc-5 homolog C (C. elegans)
206212_at	CPA2	carboxypeptidase A2 (pancreatic)
206237_s_at	NRG1	neuregulin 1
206260_at	TGM4	transglutaminase 4 (prostate)
206276_at	LY6D	lymphocyte antigen 6 complex, locus D
206352_s_at	PEX10	peroxisomal biogenesis factor 10
206378_at	SCGB2A2	secretoglobin, family 2A, member 2
206379_at	EYA3	eyes absent homolog 3 (Drosophila)
206421_s_at	SERPINB7	serpin peptidase inhibitor, clade B (ovalbumin), member 7
206454_s_at	RHO	rhodopsin
206475_x_at	CSH1	chorionic somatomammotropin hormone 1 (placental lactogen)
206501_x_at	ETV1	ets variant 1
206516_at	AMH	anti-Mullerian hormone
206529_x_at	SLC26A4	solute carrier family 26, member 4
206537_at	XIAP	X-linked inhibitor of apoptosis
206541_at	KLKB1	kallikrein B, plasma (Fletcher factor) 1
206588_at	DAZL	deleted in azoospermia-like
206644_at	NR0B1	nuclear receptor subfamily 0, group B, member 1
206675_s_at	SKIL	SKI-like oncogene
206799_at	SCGB1D2	secretoglobin, family 1D, member 2
206880_at	P2RX6	purinergic receptor P2X, ligand-gated ion channel, 6
206909_at	---	---
206936_x_at	---	---
207026_s_at	ATP2B3	ATPase, Ca++ transporting, plasma membrane 3
207039_at	CDKN2A	cyclin-dependent kinase inhibitor 2A (melanoma, p16, inhibits CDK4)
207120_at	ZNF667	zinc finger protein 667
207374_at	PLSCR2	phospholipid scramblase 2
207479_at	---	---
207504_at	CA7	carbonic anhydrase VII
207510_at	BDKRB1	bradykinin receptor B1
207581_s_at	MAGEB4	melanoma antigen family B, 4
207593_at	ABCG4	ATP-binding cassette, sub-family G (WHITE), member 4
207595_s_at	BMP1	bone morphogenetic protein 1
207599_at	MMP20	matrix metallopeptidase 20
207609_s_at	CYP1A2	cytochrome P450, family 1, subfamily A, polypeptide 2
207633_s_at	MUSK	muscle, skeletal, receptor tyrosine kinase
207678_s_at	SOX30	SRY (sex determining region Y)-box 30
207817_at	IFNW1	interferon, omega 1
207832_at	BAIAP2	BAI1-associated protein 2
207908_at	KRT2	keratin 2
207910_at	SCGB1D1	secretoglobin, family 1D, member 1
207946_at	MAML3	mastermind-like 3 (Drosophila)
208009_s_at	ARHGEF16	Rho guanine exchange factor (GEF) 16
208040_s_at	MYBPC3	myosin binding protein C, cardiac
208069_x_at	CSH1	chorionic somatomammotropin hormone 1 (placental lactogen) /// chorionic somatomammotropin hormone 2 /// chorionic somatomammotropin hormone-like 1 /// growth hormone 1 /// growth hormone 2
208096_s_at	COL21A1	collagen, type XXI, alpha 1
208112_x_at	EHD1	EH-domain containing 1
208165_s_at	PRSS16	protease, serine, 16 (thymus)
208220_x_at	AMELY	amelogenin, Y-linked
208241_at	NRG1	neuregulin 1
208243_s_at	CNR1	cannabinoid receptor 1 (brain)
208262_x_at	MEFV	Mediterranean fever
208348_s_at	CBLB	Cas-Br-M (murine) ecotropic retroviral transforming sequence b
208356_x_at	CSH1	chorionic somatomammotropin hormone 1 (placental lactogen)
208367_x_at	CYP3A4	cytochrome P450, family 3, subfamily A, polypeptide 4
208375_at	IFNA1	interferon, alpha 1 /// interferon, alpha 13
208448_x_at	IFNA16	interferon, alpha 16
208466_at	RAB3D	RAB3D, member RAS oncogene family
208484_at	HIST1H1A	histone cluster 1, H1a
208494_at	SLC6A7	solute carrier family 6 (neurotransmitter transporter, L-proline), member 7
208510_s_at	PPARG	peroxisome proliferator-activated receptor gamma
208526_at	OR2F1	olfactory receptor, family 2, subfamily F, member 1
208566_at	LOC100131509	similar to inward rectifying K+ channel negative regulator Kir2.2v
209008_x_at	KRT8	keratin 8
209121_x_at	NR2F2	nuclear receptor subfamily 2, group F, member 2
209230_s_at	NUPR1	nuclear protein 1
209344_at	TPM4	tropomyosin 4
209353_s_at	---	---
209355_s_at	PPAP2B	phosphatidic acid phosphatase type 2B
209531_at	GSTZ1	glutathione transferase zeta 1
209791_at	PADI2	peptidyl arginine deiminase, type II
209819_at	HABP4	hyaluronan binding protein 4
209834_at	CHST3	carbohydrate (chondroitin 6) sulfotransferase 3
209911_x_at	HIST1H2BD	histone cluster 1, H2bd
209972_s_at	JTV1	JTV1 gene
209992_at	PFKFB2	6-phosphofructo-2-kinase/fructose-2,6-biphosphatase 2
210035_s_at	LOC388907	similar to MSTP030 /// similar to ribosomal protein L5 /// ribosomal protein L5 /// small nucleolar RNA, H/ACA box 66
210080_x_at	ELA3A	elastase 3A, pancreatic
210086_at	HR	hairless homolog (mouse)
210165_at	DNASE1	deoxyribonuclease I
210224_at	MR1	major histocompatibility complex, class I-related
210234_at	GRM4	glutamate receptor, metabotropic 4
210295_at	MAGEA10	melanoma antigen family A, 10
210319_x_at	MSX2	msh homeobox 2
210353_s_at	SLC6A2	solute carrier family 6 (neurotransmitter transporter, noradrenalin), member 2
210404_x_at	CAMK2B	calcium/calmodulin-dependent protein kinase II beta
210521_s_at	FETUB	fetuin B
210549_s_at	CCL23	chemokine (C-C motif) ligand 23
210553_x_at	PCSK6	proprotein convertase subtilisin/kexin type 6
210578_at	TRIM10	tripartite motif-containing 10
210579_s_at	TRIM10	tripartite motif-containing 10
210683_at	NRTN	neurturin
210842_at	NRP2	neuropilin 2
210936_at	WDR1	WD repeat domain 1
210939_s_at	GRM1	glutamate receptor, metabotropic 1
211019_s_at	LSS	lanosterol synthase (2,3-oxidosqualene-lanosterol cyclase)
211092_s_at	NF2	neurofibromin 2 (merlin)
211108_s_at	JAK3	Janus kinase 3 (a protein tyrosine kinase, leukocyte)
211124_s_at	KITLG	KIT ligand
211161_s_at	COL3A1	collagen, type III, alpha 1
211195_s_at	TP63	tumor protein p63
211215_x_at	DIO2	deiodinase, iodothyronine, type II
211232_x_at	GLP1R	glucagon-like peptide 1 receptor
211251_x_at	NFYC	nuclear transcription factor Y, gamma
211347_at	CDC14B	CDC14 cell division cycle 14 homolog B (S. cerevisiae)
211362_s_at	SERPINB13	serpin peptidase inhibitor, clade B (ovalbumin), member 13
211483_x_at	CAMK2B	calcium/calmodulin-dependent protein kinase II beta
211518_s_at	BMP4	bone morphogenetic protein 4
211621_at	AR	androgen receptor
211624_s_at	DRD2	dopamine receptor D2
211625_s_at	DRD3	dopamine receptor D3
211627_x_at	ESR1	estrogen receptor 1
211697_x_at	PNO1	partner of NOB1 homolog (S. cerevisiae)
211845_at	PVRL1	poliovirus receptor-related 1 (herpesvirus entry mediator C)
211886_s_at	TBX5	T-box 5
211889_x_at	CEACAM1	carcinoembryonic antigen-related cell adhesion molecule 1 (biliary glycoprotein)
212090_at	GRINA	glutamate receptor, ionotropic, N-methyl D-aspartate-associated protein 1 (glutamate binding)
212095_s_at	MTUS1	mitochondrial tumor suppressor 1
212551_at	CAP2	CAP, adenylate cyclase-associated protein, 2 (yeast)
212679_at	TBL2	transducin (beta)-like 2
212848_s_at	C9orf3	chromosome 9 open reading frame 3
212883_at	LOC100129500	hypothetical protein LOC100129500
212939_at	COL6A1	collagen, type VI, alpha 1
213114_at	---	---
213286_at	ZFR	zinc finger RNA binding protein
213303_x_at	ZBTB7A	zinc finger and BTB domain containing 7A
213338_at	TMEM158	transmembrane protein 158
213429_at	---	---
213436_at	CNR1	cannabinoid receptor 1 (brain)
213568_at	OSR2	odd-skipped related 2 (Drosophila)
213706_at	GPD1	glycerol-3-phosphate dehydrogenase 1 (soluble)
213715_s_at	KANK3	KN motif and ankyrin repeat domains 3
213716_s_at	SECTM1	secreted and transmembrane 1
213736_at	COX5B	Cytochrome c oxidase subunit Vb, mRNA (cDNA clone MGC:10622 IMAGE:3952882)
213796_at	SPRR1A	small proline-rich protein 1A
213829_x_at	RTEL1	regulator of telomere elongation helicase 1
213855_s_at	LIPE	lipase, hormone-sensitive
213960_at	NTRK3	neurotrophic tyrosine kinase, receptor, type 3
213966_at	HMG20B	EST from clone 308007, full insert
214009_at	MSL3	male-specific lethal 3 homolog (Drosophila)
214021_x_at	ITGB5	CDNA FLJ34276 fis, clone FEBRA2003520
214133_at	LOC100133432	similar to Mucin-6 precursor (Gastric mucin-6) /// mucin 6, oligomeric mucus/gel-forming
214137_at	PTPRJ	MRNA full length insert cDNA clone EUROIMAGE 1845189
214200_s_at	COL6A1	Collagen VI alpha-1 C-terminal globular domain
214229_at	DNAH17	dynein, axonemal, heavy chain 17
214289_at	PSMB1	Proteasome subunit C5
214303_x_at	MUC5AC	mucin 5AC, oligomeric mucus/gel-forming
214406_s_at	SLC7A4	solute carrier family 7 (cationic amino acid transporter, y+ system), member 4
214418_at	LOC196993	hypothetical protein LOC196993
214425_at	AMBP	Alpha-1-microglobulin/bikunin precursor, mRNA (cDNA clone MGC:52259 IMAGE:5433460)
214477_at	MLLT1	"""myeloid/lymphoid or mixed-lineage leukemia (trithorax homolog, Drosophila); translocated to, 1"""
214529_at	TSHB	thyroid stimulating hormone, beta
214592_s_at	SNAPC5	small nuclear RNA activating complex, polypeptide 5, 19kDa
214676_x_at	MUC3A	mucin 3A, cell surface associated
214761_at	ZNF423	zinc finger protein 423
214793_at	DUSP7	dual specificity phosphatase 7
214863_at	---	---
215019_x_at	ZNF528	zinc finger protein 528
215061_at	METTL10	methyltransferase like 10
215104_at	NRIP2	nuclear receptor interacting protein 2
215161_at	CAMK1G	calcium/calmodulin-dependent protein kinase IG
215202_at	LOC91316	glucuronidase, beta/ immunoglobulin lambda-like polypeptide 1 pseudogene
215216_at	VPS16	vacuolar protein sorting 16 homolog (S. cerevisiae)
215394_at	PIK3C3	phosphoinositide-3-kinase, class 3
215418_at	PARVA	parvin, alpha
215430_at	GK2	glycerol kinase 2
215455_at	TIMELESS	timeless homolog (Drosophila)
215496_at	SAMD4A	sterile alpha motif domain containing 4A
215515_at	---	---
215736_at	---	---
215776_at	INSRR	insulin receptor-related receptor
215799_at	---	---
215819_s_at	RHCE	Rh blood group, CcEe antigens /// Rh blood group, D antigen
215853_at	---	---
215951_at	TBC1D2B	TBC1 domain family, member 2B
215972_at	---	---
215993_at	---	---
216023_at	JMJD2B	jumonji domain containing 2B
216029_at	---	---
216048_s_at	RHOBTB3	Rho-related BTB domain containing 3
216052_x_at	ARTN	artemin
216121_at	---	---
216184_s_at	RIMS1	regulating synaptic membrane exocytosis 1
216271_x_at	SYDE1	synapse defective 1, Rho GTPase, homolog 1 (C. elegans)
216283_s_at	PVR	poliovirus receptor
216334_s_at	CYP2A7P1	cytochrome P450, family 2, subfamily A, polypeptide 7 pseudogene 1
216346_at	SEC14L3	SEC14-like 3 (S. cerevisiae)
216377_x_at	ALPPL2	alkaline phosphatase, placental-like 2
216409_at	ACSL6	Acyl-CoA synthetase long-chain family member 6, mRNA (cDNA clone MGC:26420 IMAGE:4830357)
216410_at	---	---
216434_at	TTC38	CDNA FLJ58627 complete cds
216561_x_at	SOX5	SRY (sex determining region Y)-box 5
216609_at	TXN	Full length insert cDNA clone YI46D09
216625_at	---	---
216761_at	---	---
216781_at	KIAA1751	KIAA1751
216783_at	---	---
216808_at	---	---
216874_at	DKFZp686O1327	EST clone 251800 mariner transposon Hsmar1 sequence
216935_at	C1orf46	chromosome 1 open reading frame 46
217011_at	GBX1	gastrulation brain homeobox 1
217073_x_at	APOA1	apolipoprotein A-I
217124_at	IQCE	IQ motif containing E
217161_x_at	ACAN	aggrecan
217209_at	CEACAM3	carcinoembryonic antigen-related cell adhesion molecule 3
217237_at	---	---
217248_s_at	SLC7A8	solute carrier family 7 (cationic amino acid transporter, y+ system), member 8
217415_at	POLR2A	polymerase (RNA) II (DNA directed) polypeptide A, 220kDa
217469_at	IGHG1	Immunoglobulin lambda heavy chain
217474_at	---	---
217533_x_at	---	---
217544_at	LOC729806	similar to hCG1725380
217568_at	FAM12A	family with sequence similarity 12, member A
217572_at	---	---
217687_at	ADCY2	adenylate cyclase 2 (brain)
218136_s_at	SLC25A37	solute carrier family 25, member 37
218157_x_at	CDC42SE1	CDC42 small effector 1
218275_at	SLC25A10	"""solute carrier family 25 (mitochondrial carrier; dicarboxylate transporter), member 10"""
218413_s_at	ZNF639	zinc finger protein 639
218613_at	PSD3	pleckstrin and Sec7 domain containing 3
218663_at	NCAPG	non-SMC condensin I complex, subunit G
218693_at	TSPAN15	tetraspanin 15
218931_at	RAB17	RAB17, member RAS oncogene family
219263_at	RNF128	ring finger protein 128
219265_at	MOBKL2B	MOB1, Mps One Binder kinase activator-like 2B (yeast)
219285_s_at	NIN	ninein (GSK3B interacting protein)
219309_at	CTA-216E10.6	hypothetical FLJ23584
219503_s_at	TMEM40	transmembrane protein 40
219568_x_at	SOX18	SRY (sex determining region Y)-box 18
219572_at	CADPS2	Ca++-dependent secretion activator 2
219800_s_at	THNSL1	threonine synthase-like 1 (S. cerevisiae)
219884_at	LHX6	LIM homeobox 6
219926_at	POPDC3	popeye domain containing 3
219949_at	LRRC2	leucine rich repeat containing 2
220102_at	FOXL2	forkhead box L2
220130_x_at	LTB4R2	leukotriene B4 receptor 2
220168_at	CASC1	cancer susceptibility candidate 1
220186_s_at	PCDH24	protocadherin 24
220190_s_at	GTF2A1L	general transcription factor IIA, 1-like /// stonin 1 /// STON1-GTF2A1L readthrough transcript
220242_x_at	ZNF701	zinc finger protein 701
220244_at	LOH3CR2A	loss of heterozygosity, 3, chromosomal region 2, gene A
220250_at	ZNF286A	zinc finger protein 286A
220271_x_at	EFCAB6	EF-hand calcium binding domain 6
220310_at	TUBAL3	tubulin, alpha-like 3
220407_s_at	TGFB2	transforming growth factor, beta 2
220411_x_at	PODNL1	podocan-like 1
220436_at	RP11-138L21.1	similar to cell recognition molecule CASPR3
220462_at	CSRNP3	cysteine-serine-rich nuclear protein 3
220506_at	GUCY1B2	guanylate cyclase 1, soluble, beta 2
220759_at	FAM12B	family with sequence similarity 12, member B (epididymal)
220792_at	PRDM5	PR domain containing 5
220799_at	GCM2	glial cells missing homolog 2 (Drosophila)
220830_at	IMPG2	interphotoreceptor matrix proteoglycan 2
220836_at	ZNF407	zinc finger protein 407
220862_s_at	USP22	ubiquitin specific peptidase 22
220881_at	---	---
220931_at	MGC5590	hypothetical protein MGC5590
221026_s_at	SCRT1	scratch homolog 1, zinc finger protein (Drosophila)
221033_s_at	RNF17	ring finger protein 17
221035_s_at	TEX14	testis expressed 14
221089_at	NOX3	NADPH oxidase 3
221149_at	GPR77	G protein-coupled receptor 77
221153_s_at	---	---
221161_at	ASCL3	achaete-scute complex homolog 3 (Drosophila)
221289_at	DLX6	distal-less homeobox 6
221299_at	GPR173	G protein-coupled receptor 173
221300_at	C15orf2	chromosome 15 open reading frame 2
221325_at	KCNK13	potassium channel, subfamily K, member 13
221348_at	NPPC	natriuretic peptide precursor C
221360_s_at	GHSR	growth hormone secretagogue receptor
221370_at	ZNF717	zinc finger protein 717
221412_at	VN1R1	vomeronasal 1 receptor 1
221429_x_at	TEX13A	testis expressed 13A
221436_s_at	CDCA3	cell division cycle associated 3
221442_at	MC3R	melanocortin 3 receptor
221444_at	TAS2R16	taste receptor, type 2, member 16
221454_at	BOK	BCL2-related ovarian killer
221455_s_at	WNT3	wingless-type MMTV integration site family, member 3
221457_s_at	BTNL2	butyrophilin-like 2 (MHC class II associated)
221546_at	PRPF18	PRP18 pre-mRNA processing factor 18 homolog (S. cerevisiae)
221594_at	C7orf64	chromosome 7 open reading frame 64
221605_s_at	PIPOX	pipecolic acid oxidase
221608_at	WNT6	wingless-type MMTV integration site family, member 6
221920_s_at	SLC25A37	solute carrier family 25, member 37
222003_s_at	DOCK6	dedicator of cytokinesis 6
222041_at	DPH1	DPH1 homolog (S. cerevisiae) /// candidate tumor suppressor in ovarian cancer 2
222044_at	PCIF1	PDX1 C-terminal inhibiting factor 1
222063_s_at	CDS1	CDP-diacylglycerol synthase (CDS)
222168_at	---	---
222288_at	---	---
222296_at	---	---
222331_at	---	---
222449_at	PMEPA1	prostate transmembrane protein, androgen induced 1
222546_s_at	EPS8L2	EPS8-like 2
222725_s_at	PALMD	palmdelphin
222797_at	DPYSL5	dihydropyrimidinase-like 5
222904_s_at	TMC5	transmembrane channel-like 5
222911_s_at	CXorf36	chromosome X open reading frame 36
223127_s_at	C1orf21	chromosome 1 open reading frame 21
223520_s_at	KIF13A	kinesin family member 13A
223564_s_at	GNB1L	guanine nucleotide binding protein (G protein), beta polypeptide 1-like
223584_s_at	KBTBD2	kelch repeat and BTB (POZ) domain containing 2
223655_at	CD163L1	CD163 molecule-like 1
223835_x_at	OTP	orthopedia homeobox
223902_at	NEFM	neurofilament, medium polypeptide
223918_at	ACSL6	acyl-CoA synthetase long-chain family member 6
223979_x_at	FTCD	formiminotransferase cyclodeaminase
224065_at	HIPK2	homeodomain interacting protein kinase 2
224081_at	---	---
224085_at	---	---
224100_s_at	DPYSL5	dihydropyrimidinase-like 5
224125_at	PLEKHN1	pleckstrin homology domain containing, family N member 1
224132_at	---	---
224139_at	C11orf76	chromosome 11 open reading frame 76
224141_at	hCG_1993592	hypothetical LOC644903
224178_s_at	SOX6	SRY (sex determining region Y)-box 6
224251_at	C10orf79	chromosome 10 open reading frame 79
224257_s_at	PBOV1	prostate and breast cancer overexpressed 1
224292_at	TTTY13	testis-specific transcript, Y-linked 13
224327_s_at	DGAT2	diacylglycerol O-acyltransferase homolog 2 (mouse)
224351_at	LOC100131508	PRO2122
224419_x_at	PMCHL1	pro-melanin-concentrating hormone-like 1
224540_at	LACRT	lacritin
224633_s_at	GPATCH4	G patch domain containing 4
224760_at	SP1	Sp1 transcription factor
225013_at	LZTS2	leucine zipper, putative tumor suppressor 2
225151_at	RTKN	rhotekin
225162_at	SH3D19	SH3 domain containing 19
225293_at	COL27A1	collagen, type XXVII, alpha 1
225388_at	TSPAN5	tetraspanin 5
225560_at	POMT2	protein-O-mannosyltransferase 2
225996_at	LONRF2	LON peptidase N-terminal domain and ring finger 2
226289_at	CAPRIN1	cell cycle associated protein 1
226309_at	DNAL1	dynein, axonemal, light chain 1
226360_at	ZNRF3	zinc and ring finger 3
226403_at	TMC4	transmembrane channel-like 4
226408_at	TEAD2	TEA domain family member 2
226420_at	EVI1	ecotropic viral integration site 1
226490_at	NHSL1	NHS-like 1
226746_s_at	UBE4B	CDNA FLJ50370 complete cds, highly similar to Ubiquitin conjugation factor E4 B
226900_at	---	---
226988_s_at	MYH14	myosin, heavy chain 14
227011_at	LOC100130262	hypothetical protein LOC100130262
227226_at	MRAP2	melanocortin 2 receptor accessory protein 2
227296_at	MFSD3	major facilitator superfamily domain containing 3
227317_at	LMCD1	CDNA FLJ52480 complete cds, highly similar to LIM and cysteine-rich domains protein 1
227401_at	IL17D	interleukin 17D
227483_s_at	---	---
227589_at	PITPNC1	CDNA FLJ77092 complete cds, highly similar to Homo sapiens phosphatidylinositol transfer protein, cytoplasmic 1 (PITPNC1), transcript variant 2, mRNA
227644_at	RIMS4	regulating synaptic membrane exocytosis 4
227892_at	PRKAA2	protein kinase, AMP-activated, alpha 2 catalytic subunit
227910_at	XPNPEP3	X-prolyl aminopeptidase (aminopeptidase P) 3, putative
227976_at	LOC644538	hypothetical protein LOC644538
228011_at	FAM92A1	family with sequence similarity 92, member A1
228101_at	APBA1	amyloid beta (A4) precursor protein-binding, family A, member 1
228115_at	---	---
228117_at	LOC100132273	CDNA clone IMAGE:5749584
228186_s_at	RSPO3	R-spondin 3 homolog (Xenopus laevis)
228197_at	C1orf86	PREDICTED: Homo sapiens hypothetical protein LOC100129828 (LOC100129828), mRNA
228236_at	C20orf54	chromosome 20 open reading frame 54
228260_at	ELAVL2	ELAV (embryonic lethal, abnormal vision, Drosophila)-like 2 (Hu antigen B)
228364_at	ZNF784	zinc finger protein 784
228425_at	LOC654433	hypothetical LOC654433
228430_at	---	---
228503_at	---	---
228530_at	C13orf37	CDNA clone IMAGE:2960331
228629_s_at	LOC100128025	hypothetical protein LOC100128025
228682_at	---	---
228724_at	---	---
228735_s_at	PANK2	Pantothenate kinase 2 (PANK2), nuclear gene encoding mitochondrial protein, transcript variant 1, mRNA
228775_at	---	---
228814_at	RBBP6	retinoblastoma binding protein 6
228824_s_at	PTGR1	prostaglandin reductase 1
228871_at	ALG14	Asparagine-linked glycosylation 14 homolog (S. cerevisiae) (ALG14), mRNA
228873_at	COL22A1	collagen, type XXII, alpha 1
228893_at	---	---
228896_at	---	---
228945_s_at	SLC39A8	MRNA, 3'UTR, up-regulated by BCG-CWS
228978_at	LOC645722	hypothetical LOC645722
228979_at	SFTA3	surfactant associated 3
229077_at	KATNB1	Katanin p80 subunit
229106_at	DYNLL2	dynein, light chain, LC8-type 2
229134_at	VANGL1	vang-like 1 (van gogh, Drosophila)
229158_at	WNK4	WNK lysine deficient protein kinase 4
229284_at	---	---
229340_at	NKAPL	NFKB activating protein-like
229349_at	LIN28B	lin-28 homolog B (C. elegans)
229413_s_at	---	---
229427_at	SEMA5A	sema domain, seven thrombospondin repeats (type 1 and type 1-like), transmembrane domain (TM) and short cytoplasmic domain, (semaphorin) 5A
229441_at	PRSS23	CDNA PSEC0048 fis, clone NT2RP2000028, highly similar to Serine protease 23 precursor (EC 3.4.21.-)
229475_at	MAEL	maelstrom homolog (Drosophila)
229529_at	TCF21	transcription factor 21
229532_at	ZNF502	zinc finger protein 502
229589_x_at	BIVM	Full length insert cDNA clone YB21E09
229599_at	LOC440335	"""hypothetical gene supported by BC022385; BC035868; BC048326"""
229613_at	---	---
229639_s_at	SLC19A1	RFC1=reduced folate carrier {coding region} [human, testis, mRNA Partial, 1776 nt]
229731_at	FOXS1	forkhead box S1
229740_at	LOC643008	PP12104
229767_at	TBCD	Tubulin folding cofactor D, mRNA (cDNA clone MGC:45847 IMAGE:4865367)
229768_at	OR51E1	olfactory receptor, family 51, subfamily E, member 1
229791_at	LPCAT2	CDNA clone IMAGE:4108847
229866_at	---	---
230035_at	BOC	Boc homolog (mouse)
230037_at	LOC100133898	similar to anaphase promoting complex subunit 1
230054_at	LOC100130536	hypothetical protein LOC100130536
230232_at	KIAA0746	Homo sapiens, Similar to hypothetical protein LOC231238, clone IMAGE:4904751, mRNA
230273_at	C6orf165	chromosome 6 open reading frame 165
230280_at	TRIM9	tripartite motif-containing 9
230319_at	---	---
230402_at	C20orf57	chromosome 20 open reading frame 57 /// dual specificity phosphatase 15
230437_s_at	PRKCB	Protein kinase C (PKC) type beta II
230440_at	ZNF469	zinc finger protein 469
230508_at	DKK3	dickkopf homolog 3 (Xenopus laevis)
230602_at	ACMSD	aminocarboxymuconate semialdehyde decarboxylase
230625_s_at	TSPAN12	tetraspanin 12
230642_at	---	---
230665_at	---	---
230700_at	RTN4RL1	reticulon 4 receptor-like 1
230746_s_at	---	---
230775_s_at	RP11-251J8.3	hypothetical LOC646871
230839_at	PRMT8	protein arginine methyltransferase 8
230862_at	---	---
230910_s_at	---	---
230924_at	TTLL6	tubulin tyrosine ligase-like family, member 6
230962_at	DCLK1	doublecortin-like kinase 1
231083_at	ETV5	Ets-related protein
231128_at	FAM181B	family with sequence similarity 181, member B
231168_at	---	---
231280_at	---	---
231287_s_at	KLKBL4	plasma kallikrein-like protein 4
231312_at	---	---
231345_s_at	DHRS12	Dehydrogenase/reductase (SDR family) member 12, mRNA (cDNA clone IMAGE:4310637)
231347_at	---	---
231393_x_at	ZBTB43	Zinc finger transcription factor (ZNF-X)
231395_at	ATP8A2	ATPase, aminophospholipid transporter-like, class I, type 8A, member 2
231410_at	---	---
231454_at	PLAC4	placenta-specific 4
231469_at	LOC283738	hypothetical protein LOC283738
231487_at	COX8C	cytochrome c oxidase subunit 8C
231506_at	---	---
231511_at	FRAS1	Fraser syndrome 1, mRNA (cDNA clone IMAGE:3028776)
231584_s_at	---	---
231612_at	C4orf35	chromosome 4 open reading frame 35
231642_at	C6orf201	chromosome 6 open reading frame 201
231657_s_at	CCDC74B	coiled-coil domain containing 74B
231691_at	LOC388503	similar to Complement C3 precursor
231706_s_at	EVX1	even-skipped homeobox 1
231722_at	CASP14	caspase 14, apoptosis-related cysteine peptidase
231856_at	KIAA1244	KIAA1244
231897_at	PTGR1	prostaglandin reductase 1
231900_at	ZDHHC18	CDNA FLJ59953 complete cds, highly similar to Palmitoyltransferase ZDHHC18 (EC 2.3.1.-)
232022_at	---	---
232242_at	---	---
232283_at	LYSMD1	LysM, putative peptidoglycan-binding, domain containing 1
232340_at	LOC388889	hypothetical LOC388889
232422_at	A2LD1	AIG2-like domain 1
232442_at	LOC100131601	similar to hCG1980470
232474_at	---	---
232606_at	ANK2	Ankyrin, Brank-1 protein
232649_at	GLDN	gliomedin
232673_at	LRRFIP2	Leucine rich repeat (in FLII) interacting protein 2 (LRRFIP2), transcript variant 3, mRNA
232703_at	---	---
232775_at	---	---
232786_at	COG6	component of oligomeric golgi complex 6
232822_x_at	MGC16121	Hypothetical protein MGC16121, mRNA (cDNA clone IMAGE:3627113)
232849_at	LOC100128988	similar to hCG2018847
232926_x_at	ANKRD19	ankyrin repeat domain 19
232933_at	KIAA1656	KIAA1656 protein
232966_at	LPIN3	lipin 3
233040_at	PLEKHA5	pleckstrin homology domain containing, family A member 5
233067_at	---	---
233162_at	---	---
233192_s_at	RUFY2	RUN and FYVE domain containing 2
233211_at	MTBP	Mdm2, transformed 3T3 cell double minute 2, p53 binding protein (mouse) binding protein, 104kDa
233227_at	KIAA1109	KIAA1109
233236_at	TSPAN16	tetraspanin 16
233238_s_at	---	---
233249_at	LOC730200	PREDICTED: Homo sapiens hypothetical LOC730200 (LOC730200), mRNA
233260_at	---	---
233277_at	DLEU7	Deleted in lymphocytic leukemia, 7, mRNA (cDNA clone MGC:138214 IMAGE:8327477)
233305_at	NECAB1	N-terminal EF-hand calcium binding protein 1
233336_at	LOC142893	hypothetical protein LOC142893
233386_at	---	---
233387_s_at	PCNT	pericentrin
233432_at	LOC646982	twelve-thirteen translocation leukemia gene
233435_at	---	---
233481_at	---	---
233522_at	---	---
233551_at	LOC642776	hypothetical protein LOC642776
233585_at	SDK2	sidekick homolog 2 (chicken)
233593_at	---	---
233616_at	---	---
233724_at	ARNT	aryl hydrocarbon receptor nuclear translocator
233730_at	FAM135A	family with sequence similarity 135, member A
233897_at	FEZF2	FEZ family zinc finger 2
233925_at	---	---
233945_at	UGCGL2	UDP-glucose ceramide glucosyltransferase-like 2
233998_x_at	PCBP3	Poly(rC) binding protein 3 (PCBP3), transcript variant 2, mRNA
234014_at	---	---
234029_at	PCDHGB8P	protocadherin gamma subfamily B, 8 pseudogene
234037_s_at	---	---
234125_at	---	---
234127_at	---	---
234170_at	---	---
234182_at	---	---
234188_at	---	---
234211_at	---	---
234242_at	---	---
234243_at	BXDC5	brix domain containing 5
234273_at	---	---
234293_x_at	---	---
234370_at	VSIG1	V-set and immunoglobulin domain containing 1
234373_x_at	IGHE	immunoglobulin heavy constant epsilon
234386_s_at	C15orf49	chromosome 15 open reading frame 49
234389_x_at	---	---
234424_at	---	---
234425_at	---	---
234451_at	---	---
234472_at	GALNT13	UDP-N-acetyl-alpha-D-galactosamine:polypeptide N-acetylgalactosaminyltransferase 13 (GalNAc-T13)
234495_at	KLK15	kallikrein-related peptidase 15
234519_at	NOBOX	NOBOX oogenesis homeobox
234550_at	---	---
234673_at	HHLA2	HERV-H LTR-associating 2
234737_at	NT5DC3	5'-nucleotidase domain containing 3
234781_at	---	---
234813_at	TMEM108	transmembrane protein 108
234879_at	---	---
234906_at	---	---
234930_at	---	---
234957_at	---	---
235015_at	---	---
235047_x_at	NACC1	nucleus accumbens associated 1, BEN and BTB (POZ) domain containing
235049_at	ADCY1	adenylate cyclase 1 (brain)
235131_at	RHOJ	ras homolog gene family, member J
235245_at	TMEM92	transmembrane protein 92
235355_at	---	---
235453_at	TOR1AIP2	torsin A interacting protein 2
235454_at	---	---
235503_at	ASB5	ankyrin repeat and SOCS box-containing 5
235504_at	GREM2	gremlin 2, cysteine knot superfamily, homolog (Xenopus laevis)
235554_x_at	PACRGL	PARK2 co-regulated-like
235560_at	---	---
235570_at	---	---
235596_at	---	---
235632_at	---	---
235655_at	---	---
235684_s_at	SESN3	sestrin 3
235690_at	ZNF594	zinc finger protein 594
235711_at	PURB	purine-rich element binding protein B
235760_at	NSD1	nuclear receptor binding SET domain protein 1
235789_at	JMJD2B	jumonji domain containing 2B
235797_x_at	HMCN2	CDNA FLJ23816 fis, clone HSI02685
235910_x_at	LOC100131017	"""MRNA; cDNA DKFZp686B2320 (from clone DKFZp686B2320)"""
235932_x_at	HMCN2	hemicentin 2
235942_at	LOC401629	LOC401629 /// LOC401630
235955_at	MARVELD2	MARVEL domain containing 2
235958_at	PLA2G4F	phospholipase A2, group IVF
235969_at	FLJ33996	hypothetical protein FLJ33996
236014_at	MKX	Mohawk homeobox, mRNA (cDNA clone MGC:39616 IMAGE:5262515)
236031_x_at	---	---
236093_at	---	---
236158_at	---	---
236214_at	FAM71F1	family with sequence similarity 71, member F1
236215_at	---	---
236300_at	---	---
236357_at	LOC100129951	hypothetical protein LOC100129951
236374_at	CTXN3	cortexin 3
236399_at	---	---
236406_at	ZNF324B	Zinc finger protein 324B, mRNA (cDNA clone MGC:176559 IMAGE:9021750)
236430_at	TMED6	transmembrane emp24 protein transport domain containing 6
236530_at	HS1BP3	HCLS1 binding protein 3
236602_at	---	---
236661_at	IQCF6	IQ motif containing F6
236687_at	---	---
236747_at	---	---
236787_at	---	---
236819_at	PTBP1	Polypyrimidine tract-binding (PTB) mRNA for polypyrimidine tract-binding protein (pPTB)
236843_at	---	---
236874_at	LOC100128071	CDNA FLJ36415 fis, clone THYMU2010917
236903_at	---	---
236940_at	---	---
236949_at	---	---
236956_at	---	---
236991_at	---	---
237007_at	---	---
237008_at	---	---
237078_at	---	---
237099_at	C20orf70	chromosome 20 open reading frame 70
237122_at	---	---
237125_at	---	---
237128_at	---	---
237149_at	---	---
237199_at	---	---
237200_at	---	---
237245_at	---	---
237260_at	---	---
237304_at	SYCE2	synaptonemal complex central element protein 2
237313_at	---	---
237368_at	C3orf35	AP20 region protein (APRG1 gene), isoform B
237433_at	---	---
237437_s_at	ADARB2	adenosine deaminase, RNA-specific, B2 (RED2 homolog rat)
237486_at	---	---
237569_at	---	---
237589_at	---	---
237616_at	---	---
237629_at	---	---
237669_at	---	---
237685_at	LOC339760	similar to hCG40442
237687_at	LOC283737	hypothetical protein LOC283737
237786_at	MAGI2	Membrane associated guanylate kinase 2 (MAGI-2)
237886_at	---	---
237903_at	---	---
237948_at	---	---
237991_at	---	---
238016_s_at	LOC100129105	PREDICTED: Homo sapiens similar to hCG1821214 (LOC100129105), mRNA
238133_at	---	---
238157_at	---	---
238215_at	SLC6A18	solute carrier family 6, member 18
238292_at	---	---
238300_s_at	DAZAP2	KIAA0058
238368_at	---	---
238390_at	---	---
238526_at	RAB3IP	RAB3A interacting protein (rabin3)
238660_at	WDFY3	WD repeat and FYVE domain containing 3
238664_s_at	MGC12916	hypothetical protein MGC12916
238703_at	C21orf70	chromosome 21 open reading frame 70 /// hypothetical LOC729535
238729_x_at	---	---
238741_at	FAM83A	family with sequence similarity 83, member A
238749_at	---	---
238796_at	---	---
238809_at	C5orf51	chromosome 5 open reading frame 51
238817_at	RIMBP2	RIMS binding protein 2
238899_at	---	---
238927_at	---	---
238942_at	---	---
238971_at	---	---
239030_at	---	---
239036_at	---	---
239139_at	CPNE9	copine family member IX
239182_at	LOC401022	hypothetical LOC401022
239189_at	CASKIN1	CASK interacting protein 1, mRNA (cDNA clone IMAGE:5311423)
239191_at	---	---
239211_at	---	---
239239_at	---	---
239324_at	---	---
239344_at	---	---
239356_at	LOC100129122	Clone IMAGE:1257951, mRNA sequence
239366_at	---	---
239541_at	---	---
239648_at	DCUN1D3	DCN1, defective in cullin neddylation 1, domain containing 3 (S. cerevisiae)
239689_at	---	---
239820_at	RNF7	CDNA FLJ76377 complete cds, highly similar to Homo sapiens ring finger protein 7 (RNF7), transcript variant 2, mRNA
239882_at	---	---
239933_x_at	C14orf45	chromosome 14 open reading frame 45
240031_at	MSRA	Methionine sulfoxide reductase A (MSRA), transcript variant 2, mRNA
240142_at	---	---
240185_at	LOC100147773	hypothetical LOC100147773
240250_at	---	---
240251_at	IFT80	CDNA FLJ52072 complete cds, highly similar to Intraflagellar transport 80 homolog
240301_at	DPPA2	developmental pluripotency associated 2
240335_at	SLC35F5	Solute carrier family 35, member F5, mRNA (cDNA clone MGC:16810 IMAGE:4340152)
240343_at	---	---
240382_at	LOC100131914	hypothetical protein LOC100131914
240384_at	---	---
240472_at	---	---
240487_at	---	---
240575_at	---	---
240578_at	---	---
240582_x_at	---	---
240588_at	---	---
240637_at	WDR41	WD repeat domain 41
240678_at	---	---
240680_at	---	---
240748_at	---	---
240750_at	---	---
240764_at	---	---
240784_at	C7orf52	chromosome 7 open reading frame 52
240795_at	---	---
240816_at	---	---
240841_at	INSM2	insulinoma-associated 2
240852_at	---	---
240872_at	---	---
240913_at	FGFR2	fibroblast growth factor receptor 2
240921_at	---	---
240930_at	CRAMP1L	Crm, cramped-like (Drosophila)
240953_at	---	---
240982_at	CARS	cysteinyl-tRNA synthetase
240997_at	---	---
241034_at	GLS	glutaminase
241042_at	---	---
241046_at	---	---
241101_at	---	---
241108_at	---	---
241153_at	---	---
241157_at	---	---
241169_at	---	---
241178_at	---	---
241201_at	KIAA1530	KIAA1530
241250_at	---	---
241306_at	---	---
241339_at	---	---
241350_at	FBXL22	F-box and leucine-rich repeat protein 22
241478_at	MICALL2	MICAL-like 2
241487_at	---	---
241499_at	ZNF621	zinc finger protein 621
241523_at	---	---
241527_at	---	---
241559_at	---	---
241592_at	---	---
241604_at	ATP11A	ATPase, class VI, type 11A
241626_at	WTAP	Wilms tumor 1 associated protein
241654_at	---	---
241656_at	---	---
241698_at	RFTN2	raftlin family member 2
241719_at	---	---
241726_at	---	---
241735_at	---	---
241761_at	---	---
241783_at	---	---
241800_x_at	---	---
241895_at	LOC440905	hypothetical protein LOC440905
241986_at	BMPER	BMP binding endothelial regulator
241999_at	SFXN5	sideroflexin 5
242001_at	IDH1	Putative cytosolic NADP-dependent isocitrate dehydrogenase
242015_x_at	APEH	N-acylaminoacyl-peptide hydrolase, mRNA (cDNA clone MGC:2178 IMAGE:2964527)
242152_at	---	---
242163_at	THRAP3	thyroid hormone receptor associated protein 3
242192_at	---	---
242211_x_at	WDR90	WD repeat domain 90
242252_at	---	---
242301_at	CBLN2	cerebellin 2 precursor
242306_at	---	---
242342_at	---	---
242458_at	RALGPS2	Ral GEF with PH domain and SH3 binding motif 2
242483_at	---	---
242553_at	ABCC3	Multidrug resistance-associated protein homolog (MRP3)
242674_at	---	---
242692_at	---	---
242802_x_at	---	---
242830_at	---	---
242835_s_at	LOC728730	Homo sapiens, clone IMAGE:5742606, mRNA
242945_at	FAM20A	family with sequence similarity 20, member A
243014_at	---	---
243018_at	---	---
243048_at	CECR7	cat eye syndrome chromosome region, candidate 7
243085_at	---	---
243205_at	---	---
243239_at	SAMM50	sorting and assembly machinery component 50 homolog (S. cerevisiae)
243243_at	GPC3	Glypican 3, mRNA (cDNA clone MGC:32604 IMAGE:4603748)
243284_at	FLJ11506	alpha- and gamma-adaptin-binding protein p34
243307_at	---	---
243317_at	---	---
243328_at	---	---
243351_at	FLJ31485	"""hypothetical gene supported by AK056047; AK056281; AK123838"""
243355_at	LOC100131316	PREDICTED: Homo sapiens hypothetical protein LOC100131316 (LOC100131316), mRNA
243365_s_at	AUTS2	autism susceptibility candidate 2
243531_at	ORAOV1	oral cancer overexpressed 1
243567_at	---	---
243644_at	---	---
243655_x_at	---	---
243702_at	---	---
243737_at	---	---
243743_at	---	---
243822_at	---	---
243928_s_at	ABCC4	ATP-binding cassette subfamily C member 4 variant 2 (ABCC4) mRNA, complete cds, alternatively spliced
243942_at	---	---
244017_at	---	---
244039_x_at	---	---
244070_at	SYNE1	spectrin repeat containing, nuclear envelope 1
244091_at	---	---
244194_at	---	---
244207_at	---	---
244209_at	LOC282992	hypothetical protein LOC282992
244223_at	---	---
244252_at	LOC399884	hypothetical LOC399884
244279_at	SOBP	sine oculis binding protein homolog (Drosophila)
244344_at	WNK4	WNK lysine deficient protein kinase 4
244388_at	---	---
244412_at	---	---
244516_at	---	---
244518_at	LOC100130452	similar to hCG1777700
244570_at	LOC100130360	hypothetical protein LOC100130360
244601_at	DNAJC5	DnaJ (Hsp40) homolog, subfamily C, member 5
244662_at	---	---
244747_at	NPNT	nephronectin
244867_at	---	---
244875_at	---	---
244884_at	---	---
32128_at	CCL18	chemokine (C-C motif) ligand 18 (pulmonary and activation-regulated)
32137_at	JAG2	jagged 2
32540_at	PPP3CC	Calcineurin A catalytic subunit [human, testis, mRNA, 2134 nt]
32625_at	NPR1	natriuretic peptide receptor A/guanylate cyclase A (atrionatriuretic peptide receptor A)
37020_at	CRP	C-reactive protein, pentraxin-related
49051_g_at	DTX3	deltex 3 homolog (Drosophila)
55583_at	DOCK6	dedicator of cytokinesis 6
59437_at	C9orf116	chromosome 9 open reading frame 116
AFFX-HUMRGE/M10098_5_at
AFFX-M27830_M_at	---	---
