# Supplementary material for: Blood cell gene expression associated with cellular stress defense is modulated by antioxidant-rich food in a randomised controlled clinical trial of male smokers
Source: BMC Med. 2010 Sep 16;8:54. doi: 10.1186/1741-7015-8-54 (PMC2955589; doi:10.1186/1741-7015-8-54)
Supplement: Additional file 11 — Table S7: Gene transcripts downregulated in the kiwifruit -group vs. controls (LIMMA, p < 5%) [file 1741-7015-8-54-S11.XLS]

## Sheet: Sheet2
Down-regulated in kiwi-fruit group vs controls (LIMMA nom p<5%)
Probe id	SYMBOL (12.03.09)	Gene title
1552365_at	SCIN	scinderin
1552587_at	CNBD1	cyclic nucleotide binding domain containing 1
1552672_a_at	IGSF3	immunoglobulin superfamily, member 3
1552732_at	ABRA	actin-binding Rho activating protein
1552837_at	ICK	intestinal cell (MAK-like) kinase
1552873_s_at	NCRNA00105	non-protein coding RNA 105
1552922_at	RIMS1	regulating synaptic membrane exocytosis 1
1552980_at	HAS3	hyaluronan synthase 3
1553032_at	IL31RA	interleukin 31 receptor A
1553053_at	C14orf48	chromosome 14 open reading frame 48
1553156_at	LHX4	LIM homeobox 4
1553237_x_at	PCDHAC1	protocadherin alpha subfamily C, 1
1553254_at	MAGEE2	melanoma antigen family E, 2
1553321_a_at	SULT1C4	sulfotransferase family, cytosolic, 1C, member 4
1553398_at	---	---
1553440_at	C18orf16	chromosome 18 open reading frame 16
1553494_at	TDH	L-threonine dehydrogenase
1553504_at	MRGPRX4	MAS-related GPR, member X4
1553505_at	A2ML1	alpha-2-macroglobulin-like 1
1553652_a_at	C18orf54	chromosome 18 open reading frame 54
1553706_at	HTRA4	HtrA serine peptidase 4
1553739_at	IRAK2	interleukin-1 receptor-associated kinase 2
1553752_at	C20orf165	chromosome 20 open reading frame 165
1553803_at	C17orf46	chromosome 17 open reading frame 46
1553811_at	MGC14436	hypothetical protein MGC14436
1553873_at	KLHL34	kelch-like 34 (Drosophila)
1553946_at	DCD	dermcidin
1553973_a_at	SPINK6	serine peptidase inhibitor, Kazal type 6
1554008_at	OSMR	oncostatin M receptor
1554017_at	RILPL1	Rab interacting lysosomal protein-like 1
1554042_s_at	C20orf141	chromosome 20 open reading frame 141
1554158_at	ZMYND11	zinc finger, MYND domain containing 11
1554185_at	LOC554206	hypothetical LOC554206
1554193_s_at	MANEA	mannosidase, endo-alpha
1554329_x_at	STXBP4	syntaxin binding protein 4
1554394_at	NELL1	NEL-like 1 (chicken)
1554404_a_at	---	---
1554633_a_at	MYT1L	myelin transcription factor 1-like
1554696_s_at	TYMS	thymidylate synthetase
1554705_at	SCARA5	scavenger receptor class A, member 5 (putative)
1554737_at	FBN2	fibrillin 2
1554763_at	UBE2DNL	ubiquitin-conjugating enzyme E2D N-terminal like pseudogene
1554824_at	ZNF585A	zinc finger protein 585A
1554833_at	MCTP2	multiple C2 domains, transmembrane 2
1554853_at	CYP2U1	cytochrome P450, family 2, subfamily U, polypeptide 1
1554884_at	PRIM2	primase, DNA, polypeptide 2 (58kDa)
1554958_at	ZNF641	zinc finger protein 641
1555188_at	hCG_2020170	hCG2020170
1555286_at	CDKL1	cyclin-dependent kinase-like 1 (CDC2-related kinase)
1555412_at	FBXL21	F-box and leucine-rich repeat protein 21
1555413_s_at	FBXL21	F-box and leucine-rich repeat protein 21
1555677_s_at	SMC1A	structural maintenance of chromosomes 1A
1555681_at	---	---
1555715_a_at	HRH3	histamine receptor H3
1555962_at	B3GNT7	UDP-GlcNAc:betaGal beta-1,3-N-acetylglucosaminyltransferase 7
1556159_at	---	---
1556172_at	---	---
1556325_at	FILIP1	filamin A interacting protein 1
1556395_at	---	---
1556489_at	LOC388946	CDNA clone IMAGE:5272141
1556518_at	---	---
1556648_a_at	C10orf40	chromosome 10 open reading frame 40
1556859_a_at	LOC285740	hypothetical protein LOC285740
1556913_a_at	GIT2	G protein-coupled receptor kinase interactor 2, mRNA (cDNA clone IMAGE:4524415)
1556936_at	---	---
1556985_at	---	---
1557161_at	LOC100132735	hypothetical protein LOC100132735
1557214_at	---	---
1557225_at	ASPG	asparaginase homolog (S. cerevisiae)
1557241_a_at	---	---
1557380_at	AGAP11	ankyrin repeat and GTPase domain Arf GTPase activating protein 11
1557385_at	FAM161A	family with sequence similarity 161, member A
1557386_at	---	---
1557417_s_at	RSPH10B	radial spoke head 10 homolog B (Chlamydomonas) /// radial spoke head 10 homolog B2 (Chlamydomonas)
1557542_at	---	---
1557582_at	BIN3	bridging integrator 3
1557588_at	LOC100128946	CDNA clone IMAGE:4792258
1557717_at	LOC338862	hypothetical protein LOC338862
1557757_at	---	---
1557778_at	---	---
1557779_at	---	---
1557791_at	LOC100132051	CDNA clone IMAGE:5303925
1557921_s_at	---	---
1558001_s_at	ARID5B	AT rich interactive domain 5B (MRF1-like)
1558020_at	ERGIC3	ERGIC and golgi 3
1558387_at	---	---
1558600_a_at	---	---
1558777_at	MKL2	MKL/myocardin-like 2
1558780_a_at	H2AFY	CDNA FLJ35470 fis, clone SMINT2006331
1558894_a_at	CCDC67	coiled-coil domain containing 67
1558975_at	FAM100A	family with sequence similarity 100, member A
1559036_at	C4A	complement component 4A (Rodgers blood group) /// complement component 4B (Chido blood group)
1559127_x_at	RRP12	ribosomal RNA processing 12 homolog (S. cerevisiae)
1559141_s_at	FAM87A	family with sequence similarity 87, member A /// family with sequence similarity 87, member B /// similar to hCG1735895
1559144_x_at	---	---
1559244_at	FMN2	formin 2
1559270_at	ZFHX4	zinc finger homeobox 4
1559393_at	ALDH1L2	aldehyde dehydrogenase 1 family, member L2
1559429_a_at	C3orf43	chromosome 3 open reading frame 43
1559474_at	SPEG	SPEG complex locus
1559551_at	---	---
1559624_at	STK32A	serine/threonine kinase 32A
1559661_at	ODZ3	odz, odd Oz/ten-m homolog 3 (Drosophila)
1559800_a_at	---	---
1559842_at	---	---
1559856_s_at	MLL	myeloid/lymphoid or mixed-lineage leukemia (trithorax homolog, Drosophila)
1559889_at	---	---
1559891_at	HMGA2	high mobility group AT-hook 2
1559939_at	KRT18P33	CDNA clone IMAGE:5267179
1559997_x_at	SAMD14	Clone 23771 mRNA sequence
1560453_at	---	---
1560464_at	---	---
1560469_at	NR5A2	nuclear receptor subfamily 5, group A, member 2
1560695_at	QTRTD1	queuine tRNA-ribosyltransferase domain containing 1
1560714_at	FLJ37035	FLJ37035 protein
1560753_at	---	---
1560756_at	FLJ39005	hypothetical protein FLJ39005
1560838_at	C6orf146	chromosome 6 open reading frame 146 /// hypothetical protein LOC100128499
1560848_at	---	---
1560859_at	---	---
1561058_at	---	---
1561069_at	---	---
1561136_at	GYPE	glycophorin E
1561175_at	LOC283482	hypothetical protein LOC283482
1561214_at	---	---
1561242_at	---	---
1561261_at	---	---
1561292_at	LOC100128434	CDNA FLJ33932 fis, clone CTONG2017798
1561408_at	---	---
1561530_at	---	---
1561543_at	---	---
1561650_s_at	LOC285692	hypothetical protein LOC285692
1561863_a_at	---	---
1561881_at	---	---
1561905_at	---	---
1561956_at	---	---
1561963_at	---	---
1562016_at	---	---
1562049_at	---	---
1562079_at	---	---
1562137_at	---	---
1562139_a_at	FOXP2	forkhead box P2
1562219_at	FLJ41649	CDNA clone IMAGE:5502374
1562222_at	---	---
1562264_at	LOC339685	hypothetical protein LOC339685
1562297_at	---	---
1562317_at	FAM186A	family with sequence similarity 186, member A
1562439_at	NCOA3	Nuclear receptor coactivator (ACTR)
1562455_at	---	---
1562502_at	---	---
1562540_at	LOC339978	hypothetical protein LOC339978
1562568_at	LOC400541	hypothetical gene supported by AK096066
1562577_at	---	---
1562665_at	---	---
1562710_at	---	---
1562739_at	LOC285593	hypothetical protein LOC285593
1562752_at	---	---
1562812_at	C10orf44	CDNA clone IMAGE:4820778
1562907_at	---	---
1562924_at	LOC340357	hypothetical LOC340357
1563013_at	LOC646522	hypothetical LOC646522
1563031_at	---	---
1563033_x_at	---	---
1563064_at	---	---
1563133_at	---	---
1563169_at	---	---
1563170_at	---	---
1563241_at	---	---
1563255_at	LOC728883	CDNA clone IMAGE:4836904
1563456_at	LOC285026	hypothetical protein LOC285026
1563654_at	C8orf66	chromosome 8 open reading frame 66
1563742_at	LOC643650	hypothetical protein LOC643650
1563750_at	FLJ43944	CDNA FLJ43944 fis, clone TESTI4014392
1563821_at	LOC170425	hypothetical protein LOC170425
1563868_a_at	C9orf79	chromosome 9 open reading frame 79
1563878_a_at	LOC338963	hypothetical protein LOC338963
1563886_at	---	---
1563898_at	---	---
1563902_at	---	---
1563978_at	hCG_1647286	hypothetical protein LOC728690
1564049_at	LOC339593	hypothetical protein LOC339593
1564386_at	TXNDC8	thioredoxin domain containing 8 (spermatozoa)
1564392_at	C21orf131	chromosome 21 open reading frame 131
1564405_at	---	---
1564670_at	LOC100190938	hypothetical LOC100190938
1564672_at	---	---
1564856_s_at	LOC727924	hypothetical LOC727924 /// olfactory receptor, family 4, subfamily N, member 4
1564972_x_at	SETDB2	Full length insert cDNA clone ZD53A03
1565107_x_at	---	---
1565602_at	---	---
1565617_at	---	---
1565666_s_at	LOC100133432	similar to Mucin-6 precursor (Gastric mucin-6) /// similar to Mucin-6 precursor (Gastric mucin-6) /// mucin 6, oligomeric mucus/gel-forming
1565698_at	HECTD2	HECT domain containing 2
1565742_at	---	---
1565758_at	RPL13	CDNA: FLJ21752 fis, clone COLF6324, highly similar to HSBBC1 Homo sapiens BBC1 mRNA
1566046_at	---	---
1566194_at	---	---
1566437_at	---	---
1566455_at	---	---
1566490_at	---	---
1566528_at	---	---
1566599_at	---	---
1566737_at	hCG_2036596	CDNA FLJ30558 fis, clone BRAWH2004044
1566873_at	---	---
1566879_at	---	---
1566951_at	---	---
1566991_at	ARID1B	AT rich interactive domain 1B (SWI1-like)
1566999_at	---	---
1567015_at	NFE2L2	nuclear factor (erythroid-derived 2)-like 2
1567238_at	OR2L2	olfactory receptor, family 2, subfamily L, member 2
1567272_at	OR2K2	olfactory receptor, family 2, subfamily K, member 2
1568847_at	---	---
1568925_at	MYLK3	myosin light chain kinase 3
1569021_at	PIK3C2A	phosphoinositide-3-kinase, class 2, alpha polypeptide
1569042_at	LRP1	low density lipoprotein-related protein 1 (alpha-2-macroglobulin receptor)
1569182_at	---	---
1569205_at	---	---
1569334_at	STRA6	stimulated by retinoic acid gene 6 homolog (mouse)
1569353_at	CP110	CP110 protein
1569407_at	---	---
1569508_at	PRDM5	PR domain containing 5
1569663_at	---	---
1569748_at	PRKCZ	Protein kinase C zeta
1569758_at	---	---
1569785_at	---	---
1569810_at	---	---
1569834_at	---	---
1569998_at	MMD2	monocyte to macrophage differentiation-associated 2
1570006_at	LOC400958	hypothetical gene supported by BC037562
1570015_at	RP11-165H20.1	CHIA-like pseudogene
1570103_at	---	---
1570125_at	---	---
1570153_at	SOHLH2	spermatogenesis and oogenesis specific basic helix-loop-helix 2
1570185_at	---	---
1570202_a_at	MKL2	MKL/myocardin-like 2
1570229_at	---	---
1570308_at	LOC100131298	PRO1095
1570326_at	---	---
1570344_at	---	---
1570361_a_at	---	---
1570424_at	---	---
1570471_at	ARHGEF12	KIAA0382 protein
1570592_a_at	---	---
177_at	PLD1	phospholipase D1, phosphatidylcholine-specific
201006_at	PRDX2	peroxiredoxin 2
201430_s_at	DPYSL3	dihydropyrimidinase-like 3
201468_s_at	NQO1	NAD(P)H dehydrogenase, quinone 1
201495_x_at	MYH11	myosin, heavy chain 11, smooth muscle
201785_at	RNASE1	ribonuclease, RNase A family, 1 (pancreatic)
201789_at	DHRS7	dehydrogenase/reductase (SDR family) member 7
201842_s_at	EFEMP1	EGF-containing fibulin-like extracellular matrix protein 1
201910_at	FARP1	FERM, RhoGEF (ARHGEF) and pleckstrin domain protein 1 (chondrocyte-derived)
202036_s_at	SFRP1	secreted frizzled-related protein 1
202095_s_at	BIRC5	baculoviral IAP repeat-containing 5
202133_at	WWTR1	WW domain containing transcription regulator 1
202291_s_at	MGP	matrix Gla protein
202589_at	TYMS	thymidylate synthetase
202669_s_at	EFNB2	ephrin-B2
202672_s_at	ATF3	activating transcription factor 3
202709_at	FMOD	fibromodulin
202711_at	EFNB1	ephrin-B1
202729_s_at	LTBP1	latent transforming growth factor beta binding protein 1
202870_s_at	CDC20	cell division cycle 20 homolog (S. cerevisiae)
203059_s_at	PAPSS2	3'-phosphoadenosine 5'-phosphosulfate synthase 2
203736_s_at	PPFIBP1	PTPRF interacting protein, binding protein 1 (liprin beta 1)
203770_s_at	STS	steroid sulfatase (microsomal), isozyme S
203798_s_at	VSNL1	visinin-like 1
203998_s_at	SYT1	synaptotagmin I
204438_at	MRC1	mannose receptor, C type 1 /// mannose receptor, C type 1-like 1
204556_s_at	DZIP1	DAZ interacting protein 1
204580_at	MMP12	matrix metallopeptidase 12 (macrophage elastase)
204810_s_at	CKM	creatine kinase, muscle
204938_s_at	PLN	phospholamban
205058_at	SLC26A1	solute carrier family 26 (sulfate transporter), member 1
205082_s_at	AOX1	aldehyde oxidase 1
205152_at	SLC6A1	solute carrier family 6 (neurotransmitter transporter, GABA), member 1
205157_s_at	KRT17	keratin 17
205378_s_at	ACHE	acetylcholinesterase (Yt blood group)
205398_s_at	SMAD3	SMAD family member 3
205445_at	PRL	prolactin
205485_at	RYR1	ryanodine receptor 1 (skeletal)
205575_at	C1QL1	complement component 1, q subcomponent-like 1
205620_at	F10	coagulation factor X
205669_at	NCAM2	neural cell adhesion molecule 2
205679_x_at	ACAN	aggrecan
205750_at	BPHL	biphenyl hydrolase-like (serine hydrolase)
205769_at	SLC27A2	solute carrier family 27 (fatty acid transporter), member 2
205783_at	KLK13	kallikrein-related peptidase 13
205806_at	ROM1	retinal outer segment membrane protein 1
205817_at	SIX1	SIX homeobox 1
205902_at	KCNN3	potassium intermediate/small conductance calcium-activated channel, subfamily N, member 3 /// similar to small conductance calcium-activated potassium channel protein 3
205935_at	FOXF1	forkhead box F1
206115_at	EGR3	early growth response 3
206121_at	AMPD1	adenosine monophosphate deaminase 1 (isoform M)
206132_at	MCC	mutated in colorectal cancers
206144_at	MAGI1	membrane associated guanylate kinase, WW and PDZ domain containing 1
206160_at	APOBEC2	apolipoprotein B mRNA editing enzyme, catalytic polypeptide-like 2
206234_s_at	MMP17	matrix metallopeptidase 17 (membrane-inserted)
206250_x_at	AVPR1A	arginine vasopressin receptor 1A
206290_s_at	RGS7	regulator of G-protein signaling 7
206339_at	CARTPT	CART prepropeptide
206524_at	T	T, brachyury homolog (mouse)
206735_at	CHRNA4	cholinergic receptor, nicotinic, alpha 4
206773_at	LY6H	lymphocyte antigen 6 complex, locus H
206922_at	LOC652821	hypothetical protein LOC652821 /// variable charge, X-linked 3A /// variable charge, Y-linked /// variable charge, Y-linked 1B
207020_at	HSF2BP	heat shock transcription factor 2 binding protein
207026_s_at	ATP2B3	ATPase, Ca++ transporting, plasma membrane 3
207047_s_at	CLCNKA	chloride channel Ka /// chloride channel Kb
207077_at	RP11-265F14.2	elastase 2B
207193_at	AGRP	agouti related protein homolog (mouse)
207354_at	CCL16	chemokine (C-C motif) ligand 16
207369_at	BRS3	bombesin-like receptor 3
207403_at	IRS4	insulin receptor substrate 4
207448_at	POFUT2	protein O-fucosyltransferase 2
207452_s_at	CNTN5	contactin 5
207534_at	MAGEB1	melanoma antigen family B, 1
207599_at	MMP20	matrix metallopeptidase 20
207633_s_at	MUSK	muscle, skeletal, receptor tyrosine kinase
207640_x_at	NTN3	netrin 3
207669_at	KRT83	keratin 83
207726_at	ESRRB	estrogen-related receptor beta
207811_at	KRT12	keratin 12
207833_s_at	HLCS	holocarboxylase synthetase (biotin-(proprionyl-Coenzyme A-carboxylase (ATP-hydrolysing)) ligase)
208065_at	ST8SIA3	ST8 alpha-N-acetyl-neuraminide alpha-2,8-sialyltransferase 3
208291_s_at	TH	tyrosine hydroxylase
208356_x_at	CSH1	chorionic somatomammotropin hormone 1 (placental lactogen)
208425_s_at	TANC2	tetratricopeptide repeat, ankyrin repeat and coiled-coil containing 2
208458_at	SCNN1D	sodium channel, nonvoltage-gated 1, delta
208511_at	PTTG3	pituitary tumor-transforming 3
208526_at	OR2F1	olfactory receptor, family 2, subfamily F, member 1
208543_at	OR10H2	olfactory receptor, family 10, subfamily H, member 2
208575_at	HIST1H2AD	histone cluster 1, H2ad /// histone cluster 1, H3a /// histone cluster 1, H3b /// histone cluster 1, H3c /// histone cluster 1, H3d /// histone cluster 1, H3e /// histone cluster 1, H3f /// histone cluster 1, H3g /// histone cluster 1, H3h /// histone cluster 1, H3i /// histone cluster 1, H3j
208578_at	SCN10A	sodium channel, voltage-gated, type X, alpha subunit
209008_x_at	KRT8	keratin 8
209680_s_at	KIFC1	kinesin family member C1
209756_s_at	MYCN	v-myc myelocytomatosis viral related oncogene, neuroblastoma derived (avian)
209765_at	ADAM19	ADAM metallopeptidase domain 19 (meltrin beta)
209921_at	SLC7A11	solute carrier family 7, (cationic amino acid transporter, y+ system) member 11
210019_at	CALML3	calmodulin-like 3
210020_x_at	CALML3	calmodulin-like 3
210051_at	RAPGEF3	Rap guanine nucleotide exchange factor (GEF) 3
210165_at	DNASE1	deoxyribonuclease I
210234_at	GRM4	glutamate receptor, metabotropic 4
210311_at	FGF5	fibroblast growth factor 5
210372_s_at	TPD52L1	tumor protein D52-like 1
210390_s_at	CCL14	chemokine (C-C motif) ligand 14 /// chemokine (C-C motif) ligand 15
210531_at	NR2C1	nuclear receptor subfamily 2, group C, member 1
210549_s_at	CCL23	chemokine (C-C motif) ligand 23
210560_at	GBX2	gastrulation brain homeobox 2
210632_s_at	SGCA	sarcoglycan, alpha (50kDa dystrophin-associated glycoprotein)
210682_at	LPO	lactoperoxidase
210761_s_at	GRB7	growth factor receptor-bound protein 7
210798_x_at	MASP2	mannan-binding lectin serine peptidase 2
210879_s_at	RAB11FIP5	RAB11 family interacting protein 5 (class I)
210940_s_at	GRM1	glutamate receptor, metabotropic 1
210941_at	PCDH7	protocadherin 7
211088_s_at	PLK4	polo-like kinase 4 (Drosophila)
211119_at	ESR2	estrogen receptor 2 (ER beta)
211161_s_at	COL3A1	collagen, type III, alpha 1
211226_at	GALR2	galanin receptor 2
211235_s_at	ESR1	estrogen receptor 1
211306_s_at	FCAR	Fc fragment of IgA, receptor for
211468_s_at	RECQL5	RecQ protein-like 5
211510_s_at	CRHR2	corticotropin releasing hormone receptor 2
211624_s_at	DRD2	dopamine receptor D2
211679_x_at	GABBR2	gamma-aminobutyric acid (GABA) B receptor, 2
211840_s_at	PDE4D	phosphodiesterase 4D, cAMP-specific (phosphodiesterase E3 dunce homolog, Drosophila)
211886_s_at	TBX5	T-box 5
211918_x_at	PAPPA2	pappalysin 2
212668_at	SMURF1	SMAD specific E3 ubiquitin protein ligase 1
213004_at	ANGPTL2	angiopoietin-like 2
213436_at	CNR1	cannabinoid receptor 1 (brain)
213494_s_at	YY1	YY1/NF-E1 protein
213568_at	OSR2	odd-skipped related 2 (Drosophila)
213648_at	EXOSC7	exosome component 7
213706_at	GPD1	glycerol-3-phosphate dehydrogenase 1 (soluble)
213715_s_at	KANK3	KN motif and ankyrin repeat domains 3
213736_at	COX5B	Cytochrome c oxidase subunit Vb, mRNA (cDNA clone MGC:10622 IMAGE:3952882)
213813_x_at	---	---
213818_x_at	---	---
213823_at	HOXA11	homeobox A11
213901_x_at	RBM9	RNA binding motif protein 9
214066_x_at	NPR2	natriuretic peptide receptor B/guanylate cyclase B (atrionatriuretic peptide receptor B)
214084_x_at	LOC648998	similar to Neutrophil cytosol factor 1 (NCF-1) (Neutrophil NADPH oxidase factor 1) (47 kDa neutrophil oxidase factor) (p47-phox) (NCF-47K) (47 kDa autosomal chronic granulomatous disease protein) (NOXO2)
214133_at	LOC100133432	similar to Mucin-6 precursor (Gastric mucin-6) /// mucin 6, oligomeric mucus/gel-forming
214171_s_at	U2AF2	MmRNA for large subunit of splicing factor U2AF
214200_s_at	COL6A1	Collagen VI alpha-1 C-terminal globular domain
214289_at	PSMB1	Proteasome subunit C5
214313_s_at	EIF5B	Eukaryotic translation initiation factor 5B, mRNA (cDNA clone IMAGE:4041983)
214371_at	TSSK2	testis-specific serine kinase 2
214425_at	AMBP	Alpha-1-microglobulin/bikunin precursor, mRNA (cDNA clone MGC:52259 IMAGE:5433460)
214451_at	TFAP2B	transcription factor AP-2 beta (activating enhancer binding protein 2 beta)
214498_at	ASIP	agouti signaling protein, nonagouti homolog (mouse)
214584_x_at	ACACB	acetyl-Coenzyme A carboxylase beta
214641_at	COL4A3	collagen, type IV, alpha 3 (Goodpasture antigen)
214660_at	PELO	"""Pelota major mRNA, complete cds; alternatively spliced"""
214710_s_at	CCNB1	cyclin B1
214935_at	IL4I1	interleukin 4 induced 1 /// nucleoporin 62kDa
215034_s_at	TM4SF1	transmembrane 4 L six family member 1
215041_s_at	DOCK9	dedicator of cytokinesis 9
215074_at	MYO1B	myosin IB
215130_s_at	IQCK	IQ motif containing K
215202_at	LOC91316	glucuronidase, beta/ immunoglobulin lambda-like polypeptide 1 pseudogene
215216_at	VPS16	vacuolar protein sorting 16 homolog (S. cerevisiae)
215257_at	ERGIC3	ERGIC and golgi 3
215279_at	---	---
215430_at	GK2	glycerol kinase 2
215448_at	---	---
215559_at	ABCC6	ATP-binding cassette, sub-family C (CFTR/MRP), member 6
215703_at	CFTR	cystic fibrosis transmembrane conductance regulator (ATP-binding cassette sub-family C, member 7)
215704_at	FLG	filaggrin
215742_at	---	---
215825_at	---	---
215840_at	DNAH2	dynein, axonemal, heavy chain 2
215962_at	---	---
216098_s_at	HTR7	5-hydroxytryptamine (serotonin) receptor 7 (adenylate cyclase-coupled) /// 5-hydroxytryptamine (serotonin) receptor 7 pseudogene
216121_at	---	---
216135_at	IQCK	IQ motif containing K
216184_s_at	RIMS1	regulating synaptic membrane exocytosis 1
216196_at	LOC440366	hect domain and RLD 2 pseudogene
216258_s_at	SERPINB13	serpin peptidase inhibitor, clade B (ovalbumin), member 13
216299_s_at	XRCC3	X-ray repair complementing defective repair in Chinese hamster cells 3
216327_s_at	SIGLEC8	sialic acid binding Ig-like lectin 8
216336_x_at	MT1E	metallothionein 1E /// metallothionein 1H /// metallothionein 1M /// metallothionein 1 pseudogene 2
216368_s_at	COL4A3	collagen, type IV, alpha 3 (Goodpasture antigen)
216372_at	---	---
216377_x_at	ALPPL2	alkaline phosphatase, placental-like 2
216409_at	ACSL6	Acyl-CoA synthetase long-chain family member 6, mRNA (cDNA clone MGC:26420 IMAGE:4830357)
216410_at	---	---
216433_s_at	PRDM2	PR domain containing 2, with ZNF domain
216492_at	KIR3DX1	killer cell immunoglobulin-like receptor, three domains, X1
216569_at	---	---
216655_s_at	---	---
216716_at	ABO	"""ABO blood group (transferase A, alpha 1-3-N-acetylgalactosaminyltransferase; transferase B, alpha 1-3-galactosyltransferase)"""
216741_at	---	---
216778_s_at	CYLC1	cylicin, basic protein of sperm head cytoskeleton 1
216781_at	KIAA1751	KIAA1751
216839_at	LAMA2	Laminin M chain (merosin)
216917_s_at	SYCP1	synaptonemal complex protein 1
217034_at	NTN3	Immunoglobulin kappa light chain variable region (IGKV gene), clone 25
217060_at	---	---
217076_s_at	HOXD3	homeobox D3
217254_s_at	EPO	erythropoietin
217350_at	KRT19P2	keratin 19 pseudogene 2
217435_x_at	---	---
217453_at	---	---
217483_at	FOLH1	folate hydrolase (prostate-specific membrane antigen) 1
217622_at	RHBDD3	rhomboid domain containing 3
217633_at	URB1	URB1 ribosome biogenesis 1 homolog (S. cerevisiae)
217643_x_at	---	---
217890_s_at	PARVA	parvin, alpha
218182_s_at	CLDN1	claudin 1
218726_at	HJURP	Holliday junction recognition protein
218792_s_at	BSPRY	B-box and SPRY domain containing
218990_s_at	SPRR3	small proline-rich protein 3
219086_at	ZNF839	zinc finger protein 839
219309_at	CTA-216E10.6	hypothetical FLJ23584
219440_at	RAI2	retinoic acid induced 2
219472_at	CENPO	centromere protein O
219545_at	KCTD14	potassium channel tetramerisation domain containing 14
219609_at	WDR25	WD repeat domain 25
219800_s_at	THNSL1	threonine synthase-like 1 (S. cerevisiae)
219887_at	CCDC87	coiled-coil domain containing 87
219949_at	LRRC2	leucine rich repeat containing 2
219950_s_at	TIAM2	T-cell lymphoma invasion and metastasis 2
219955_at	L1TD1	LINE-1 type transposase domain containing 1
220006_at	CCDC48	coiled-coil domain containing 48
220084_at	C14orf105	chromosome 14 open reading frame 105
220215_at	ZNF669	zinc finger protein 669
220412_x_at	KCNK7	potassium channel, subfamily K, member 7
220450_at	---	---
220504_at	KERA	keratocan
220506_at	GUCY1B2	guanylate cyclase 1, soluble, beta 2
220556_at	ATP1B4	ATPase, (Na+)/K+ transporting, beta 4 polypeptide
220611_at	DAB1	disabled homolog 1 (Drosophila)
220759_at	FAM12B	family with sequence similarity 12, member B (epididymal)
220825_s_at	KIRREL	kin of IRRE like (Drosophila)
220862_s_at	USP22	ubiquitin specific peptidase 22
220894_x_at	PRDM12	PR domain containing 12
220958_at	ULK4	unc-51-like kinase 4 (C. elegans)
220975_s_at	C1QTNF1	C1q and tumor necrosis factor related protein 1
221035_s_at	TEX14	testis expressed 14
221076_at	---	---
221226_s_at	ACCN4	amiloride-sensitive cation channel 4, pituitary
221299_at	GPR173	G protein-coupled receptor 173
221325_at	KCNK13	potassium channel, subfamily K, member 13
221347_at	CHRM5	cholinergic receptor, muscarinic 5
221377_s_at	RBPJL	recombination signal binding protein for immunoglobulin kappa J region-like
221394_at	TAAR2	trace amine associated receptor 2
221403_s_at	INSL6	insulin-like 6
221429_x_at	TEX13A	testis expressed 13A
221444_at	TAS2R16	taste receptor, type 2, member 16
221457_s_at	BTNL2	butyrophilin-like 2 (MHC class II associated)
221625_at	---	---
221701_s_at	STRA6	stimulated by retinoic acid gene 6 homolog (mouse)
221914_at	SYN1	synapsin I
221968_s_at	ZNF771	Zinc finger protein 771 (ZNF771), transcript variant 2, mRNA
222003_s_at	DOCK6	dedicator of cytokinesis 6
222168_at	---	---
222277_at	LOC100133696	hypothetical protein LOC100133696 /// prostate collagen triple helix
222446_s_at	BACE2	beta-site APP-cleaving enzyme 2
222908_at	FAM38B	family with sequence similarity 38, member B
222945_x_at	OLAH	oleoyl-ACP hydrolase
222947_at	ZNF224	Bone marrow zinc finger protein 2 (ZNF255)
222958_s_at	DEPDC1	DEP domain containing 1
223074_s_at	AIF1L	allograft inflammatory factor 1-like
223196_s_at	SESN2	sestrin 2
223460_at	CAMKK1	calcium/calmodulin-dependent protein kinase kinase 1, alpha
223520_s_at	KIF13A	kinesin family member 13A
223557_s_at	TMEFF2	transmembrane protein with EGF-like and two follistatin-like domains 2
223609_at	ROPN1L	ropporin 1-like
223745_at	FBXO31	F-box protein 31
223753_s_at	CFC1	cripto, FRL-1, cryptic family 1 /// cripto, FRL-1, cryptic family 1B
223775_at	HHIP	hedgehog interacting protein
223918_at	ACSL6	acyl-CoA synthetase long-chain family member 6
223938_at	C1orf49	chromosome 1 open reading frame 49
223979_x_at	FTCD	formiminotransferase cyclodeaminase
224114_at	LOC100128286	PRO2300
224125_at	PLEKHN1	pleckstrin homology domain containing, family N member 1
224132_at	---	---
224251_at	C10orf79	chromosome 10 open reading frame 79
224261_at	---	---
224327_s_at	DGAT2	diacylglycerol O-acyltransferase homolog 2 (mouse)
224390_s_at	RGS8	regulator of G-protein signaling 8
224409_s_at	TSSK6	testis-specific serine kinase 6
224525_s_at	OLA1	Obg-like ATPase 1
224540_at	LACRT	lacritin
225151_at	RTKN	rhotekin
225518_x_at	---	---
225867_at	VASN	vasorin
226309_at	DNAL1	dynein, axonemal, light chain 1
226311_at	---	---
226342_at	SPTBN1	spectrin, beta, non-erythrocytic 1
226746_s_at	UBE4B	CDNA FLJ50370 complete cds, highly similar to Ubiquitin conjugation factor E4 B
226788_at	THAP11	(clone CTG-B45d) mRNA sequence
226928_x_at	SLC25A37	CDNA FLJ90227 fis, clone NT2RM1000899, highly similar to Mitochondrial solute carrier protein
227011_at	LOC100130262	hypothetical protein LOC100130262
227061_at	---	---
227163_at	GSTO2	glutathione S-transferase omega 2
227226_at	MRAP2	melanocortin 2 receptor accessory protein 2
227629_at	PRLR	prolactin receptor
227910_at	XPNPEP3	X-prolyl aminopeptidase (aminopeptidase P) 3, putative
227966_s_at	CCDC74A	coiled-coil domain containing 74A /// coiled-coil domain containing 74B
227985_at	---	---
228003_at	RAB30	RAB30, member RAS oncogene family
228037_at	---	---
228060_at	SLC35F1	solute carrier family 35, member F1
228112_at	DNAH1	dynein, axonemal, heavy chain 1
228134_at	MYH11	myosin, heavy chain 11, smooth muscle
228141_at	GPX8	glutathione peroxidase 8 (putative)
228302_x_at	CAMK2N1	calcium/calmodulin-dependent protein kinase II inhibitor 1
228321_s_at	NAT12	CDNA FLJ50785 complete cds
228439_at	BATF2	basic leucine zipper transcription factor, ATF-like 2
228559_at	CENPN	centromere protein N
228593_at	LOC339483	hypothetical LOC339483
228629_s_at	LOC100128025	hypothetical protein LOC100128025
228720_at	SORCS2	sortilin-related VPS10 domain containing receptor 2
228732_at	---	---
228750_at	---	---
228858_at	---	---
228946_at	INTU	inturned planar cell polarity effector homolog (Drosophila)
228978_at	LOC645722	hypothetical LOC645722
229032_at	WSCD2	WSC domain containing 2
229120_s_at	CDC42SE1	CDC42 small effector 1
229258_at	KIF12	kinesin family member 12
229282_at	GATA6	GATA-6
229288_at	EPHA7	EPH receptor A7
229343_at	GTSE1	CDNA FLJ54919 complete cds, highly similar to G2 and S phase expressed protein 1
229406_at	hCG_1776007	hexaribonucleotide binding protein 3
229435_at	GLIS3	GLIS family zinc finger 3
229441_at	PRSS23	CDNA PSEC0048 fis, clone NT2RP2000028, highly similar to Serine protease 23 precursor (EC 3.4.21.-)
229529_at	TCF21	transcription factor 21
229532_at	ZNF502	zinc finger protein 502
229589_x_at	BIVM	Full length insert cDNA clone YB21E09
229592_at	---	---
229613_at	---	---
229731_at	FOXS1	forkhead box S1
229768_at	OR51E1	olfactory receptor, family 51, subfamily E, member 1
229825_at	PLK3	Putative serine/threonine protein kinase PRK (prk)
229995_at	SYCN	syncollin
230232_at	KIAA0746	Homo sapiens, Similar to hypothetical protein LOC231238, clone IMAGE:4904751, mRNA
230316_at	SEC14L2	SEC14-like 2 (S. cerevisiae)
230349_at	XKRX	XK, Kell blood group complex subunit-related, X-linked
230397_at	---	---
230548_at	---	---
230573_at	SGK2	Serum/glucocorticoid regulated kinase 2 (SGK2), transcript variant 1, mRNA
230638_at	---	---
230661_at	RPESP	RPE-spondin (RPESP), mRNA
230665_at	---	---
230686_s_at	SLC13A3	solute carrier family 13 (sodium-dependent dicarboxylate transporter), member 3
230698_at	CALN1	calneuron 1
230700_at	RTN4RL1	reticulon 4 receptor-like 1
230888_at	WDR91	CDNA FLJ23886 fis, clone LNG13909
230910_s_at	---	---
230981_at	CATSPER3	cation channel, sperm associated 3
231012_at	TMEM20	transmembrane protein 20
231083_at	ETV5	Ets-related protein
231223_at	CSMD1	CUB and Sushi multiple domains 1
231280_at	---	---
231287_s_at	KLKBL4	plasma kallikrein-like protein 4
231333_at	---	---
231347_at	---	---
231380_at	C8orf34	chromosome 8 open reading frame 34
231519_at	---	---
231560_at	---	---
231628_s_at	---	---
231663_s_at	ARG1	Arginase, liver, mRNA (cDNA clone MGC:22316 IMAGE:4712189)
231667_at	SLC39A5	solute carrier family 39 (metal ion transporter), member 5
231681_x_at	HIST3H2A	Histone cluster 3, H2a (HIST3H2A), mRNA
231706_s_at	EVX1	even-skipped homeobox 1
231773_at	ANGPTL1	angiopoietin-like 1
231797_at	SIX4	SIX homeobox 4
231834_at	RBM33	RNA binding motif protein 33
231842_at	KIAA1462	KIAA1462
231878_at	C16orf53	chromosome 16 open reading frame 53
231961_at	RBPMS	RNA binding protein with multiple splicing
232011_s_at	MAP1LC3A	microtubule-associated protein 1 light chain 3 alpha
232045_at	PHACTR1	phosphatase and actin regulator 1
232114_at	MED12L	mediator complex subunit 12-like
232343_at	---	---
232348_at	C18orf8	CDNA FLJ32630 fis, clone SYNOV1000128, highly similar to Homo sapiens colon cancer-associated protein Mic1 (MIC1) mRNA
232542_at	COL9A2	Collagen, type IX, alpha 2, mRNA (cDNA clone MGC:167937 IMAGE:9020314)
232703_at	---	---
232760_at	TEX15	testis expressed 15
232775_at	---	---
232786_at	COG6	component of oligomeric golgi complex 6
232840_at	---	---
232849_at	LOC100128988	similar to hCG2018847
232869_at	SRGAP3	SLIT-ROBO Rho GTPase activating protein 3
232948_at	---	---
233012_at	---	---
233038_at	---	---
233067_at	---	---
233102_at	---	---
233116_at	---	---
233126_s_at	OLAH	oleoyl-ACP hydrolase
233139_at	---	---
233162_at	---	---
233181_at	---	---
233190_at	---	---
233196_at	---	---
233211_at	MTBP	Mdm2, transformed 3T3 cell double minute 2, p53 binding protein (mouse) binding protein, 104kDa
233435_at	---	---
233464_at	BCL2L14	BCL2-like 14 (apoptosis facilitator)
233467_s_at	TSPAN32	tetraspanin 32
233524_at	C9orf44	chromosome 9 open reading frame 44
233662_at	CDH26	cadherin-like 26
233673_at	LOC339524	hypothetical protein LOC339524
233682_at	---	---
233721_x_at	---	---
233755_at	---	---
233797_s_at	CST11	cystatin 11
233872_x_at	ARHGAP5	Rho GTPase activating protein 5, mRNA (cDNA clone IMAGE:5533328)
233907_s_at	SERTAD4	CDNA FLJ39062 fis, clone NT2RP7013999
233935_at	---	---
234014_at	---	---
234029_at	PCDHGB8P	protocadherin gamma subfamily B, 8 pseudogene
234095_at	---	---
234160_at	---	---
234171_at	---	---
234172_at	---	---
234188_at	---	---
234245_at	---	---
234247_at	---	---
234298_at	---	---
234373_x_at	IGHE	immunoglobulin heavy constant epsilon
234411_x_at	CD44	CDw44 antigen
234414_at	FAM22F	family with sequence similarity 22, member F
234522_at	---	---
234531_at	---	---
234588_at	---	---
234629_at	---	---
234634_at	---	---
234756_at	CACNG8	calcium channel, voltage-dependent, gamma subunit 8
234766_at	OR8D2	olfactory receptor, family 8, subfamily D, member 2
234781_at	---	---
234824_at	---	---
234834_at	---	---
234846_at	DKFZp761P0212	hypothetical protein DKFZp761P0212
234928_x_at	RUNX3	runt-related transcription factor 3
234930_at	---	---
235016_at	REEP3	receptor accessory protein 3
235017_s_at	---	---
235169_at	FBXO27	F-box protein 27
235307_at	LMTK2	lemur tyrosine kinase 2
235364_at	TSC22D3	Leucine zipper protein
235454_at	---	---
235570_at	---	---
235619_at	LOC285986	hypothetical protein LOC285986
235665_at	PTOV1	Clone 23867 mRNA sequence
235692_at	SH3KBP1	SH3-domain kinase binding protein 1
235781_at	CACNA1B	calcium channel, voltage-dependent, N type, alpha 1B subunit
235801_at	---	---
235825_at	---	---
235932_x_at	HMCN2	hemicentin 2
235995_at	PUM2	KIAA0235 protein
236049_at	WDR90	CDNA FLJ35400 fis, clone SKNSH2005240
236171_at	ATP2C2	ATPase, Ca++ transporting, type 2C, member 2
236172_at	LTB4R	leukotriene B4 receptor
236300_at	---	---
236376_at	RIMKLA	ribosomal modification protein rimK-like family member A
236383_at	---	---
236399_at	---	---
236472_at	---	---
236602_at	---	---
236631_at	C21orf125	chromosome 21 open reading frame 125
236635_at	ZNF667	zinc finger protein 667
236661_at	IQCF6	IQ motif containing F6
236740_at	---	---
236747_at	---	---
236771_at	C6orf159	chromosome 6 open reading frame 159
236787_at	---	---
236792_at	---	---
236818_at	---	---
236902_at	FLJ43390	hypothetical LOC646113
236939_at	PTPLAD2	Protein tyrosine phosphatase-like A domain containing 2, mRNA (cDNA clone MGC:131700 IMAGE:5174279)
236991_at	---	---
237002_at	NCDN	KIAA0607 protein
237074_at	---	---
237091_at	---	---
237122_at	---	---
237181_at	---	---
237284_at	DNAJB8	DnaJ (Hsp40) homolog, subfamily B, member 8
237304_at	SYCE2	synaptonemal complex central element protein 2
237335_at	ZP1	zona pellucida glycoprotein 1 (sperm receptor)
237368_at	C3orf35	AP20 region protein (APRG1 gene), isoform B
237405_at	---	---
237417_at	RCBTB1	Regulator of chromosome condensation (RCC1) and BTB (POZ) domain containing protein 1, mRNA (cDNA clone MGC:33184 IMAGE:5269720)
237424_at	---	---
237505_at	---	---
237605_at	---	---
237629_at	---	---
237677_at	---	---
237957_at	---	---
238050_at	---	---
238163_at	LOC100133229	hypothetical protein LOC100133229
238171_at	SLC25A30	solute carrier family 25, member 30
238216_at	LOC100129386	hypothetical protein LOC100129386
238234_at	---	---
238290_at	---	---
238300_s_at	DAZAP2	KIAA0058
238368_at	---	---
238390_at	---	---
238411_x_at	---	---
238432_at	FLJ35776	hypothetical LOC649446
238503_at	CNIH3	Cornichon homolog 3 (Drosophila) (CNIH3), mRNA
238557_at	LOC100144603	hypothetical transcript
238749_at	---	---
238968_at	---	---
238985_at	---	---
239092_at	ITGA8	integrin, alpha 8
239093_at	C10orf65	chromosome 10 open reading frame 65
239105_at	---	---
239111_at	PRDM8	PR domain containing 8
239139_at	CPNE9	copine family member IX
239182_at	LOC401022	hypothetical LOC401022
239185_at	ABCA9	ATP-binding cassette, sub-family A (ABC1), member 9
239187_at	C4orf30	chromosome 4 open reading frame 30
239239_at	---	---
239305_at	---	---
239340_at	---	---
239366_at	---	---
239385_at	TFG	TRK-fused gene
239433_at	LRRC8E	leucine rich repeat containing 8 family, member E
239620_at	TTC23L	tetratricopeptide repeat domain 23-like
239648_at	DCUN1D3	DCN1, defective in cullin neddylation 1, domain containing 3 (S. cerevisiae)
239659_at	---	---
239691_at	LOC196415	hypothetical protein LOC196415
239714_at	---	---
239802_at	SAP30L	SAP30-like
239849_at	---	---
239927_at	---	---
239972_at	---	---
240005_at	---	---
240142_at	---	---
240167_at	LOC152742	hypothetical protein LOC152742
240190_at	---	---
240201_at	---	---
240242_at	---	---
240243_at	---	---
240281_at	---	---
240335_at	SLC35F5	Solute carrier family 35, member F5, mRNA (cDNA clone MGC:16810 IMAGE:4340152)
240347_at	---	---
240350_at	---	---
240382_at	LOC100131914	hypothetical protein LOC100131914
240384_at	---	---
240386_at	TRPM1	Homo sapiens, clone IMAGE:4332660, mRNA
240460_at	---	---
240487_at	---	---
240490_at	---	---
240526_at	---	---
240559_at	C19orf41	chromosome 19 open reading frame 41
240560_at	---	---
240581_at	LOC644135	CDNA clone IMAGE:5266948
240590_at	LOC348761	hypothetical protein LOC348761
240603_s_at	ERI2	exoribonuclease 2
240604_at	ERI2	exoribonuclease 2
240663_at	---	---
240675_at	---	---
240716_at	TTC23	tetratricopeptide repeat domain 23
240795_at	---	---
240893_at	---	---
240930_at	CRAMP1L	Crm, cramped-like (Drosophila)
240945_at	---	---
240986_at	---	---
241028_at	RPGRIP1L	RPGRIP1-like, mRNA (cDNA clone IMAGE:4697938)
241034_at	GLS	glutaminase
241042_at	---	---
241108_at	---	---
241141_at	BMP6	CDNA FLJ51307 complete cds, highly similar to Bone morphogenetic protein 6 precursor
241178_at	---	---
241203_at	---	---
241207_at	---	---
241238_at	---	---
241449_at	---	---
241450_at	RSPO1	R-spondin homolog (Xenopus laevis)
241476_at	---	---
241559_at	---	---
241622_at	PTPN2	Cytoplasmic phosphtyrosine phosphatase mRNA
241626_at	WTAP	Wilms tumor 1 associated protein
241629_at	---	---
241733_at	C18orf54	Chromosome 18 open reading frame 54, mRNA (cDNA clone MGC:33382 IMAGE:5273569)
241746_at	CUL7	cullin 7
241749_at	MURC	muscle-restricted coiled-coil protein
241791_at	TTN	titin
241888_at	---	---
241897_at	---	---
242101_at	---	---
242142_at	---	---
242244_at	---	---
242271_at	SLC26A9	solute carrier family 26, member 9
242311_x_at	---	---
242382_at	---	---
242452_at	---	---
242507_at	---	---
242566_at	VASH1	vasohibin 1
242736_at	---	---
242802_x_at	---	---
242884_at	LOC440570	LOC440570
242921_at	SGSM1	small G protein signaling modulator 1
242945_at	FAM20A	family with sequence similarity 20, member A
242998_at	RDH12	retinol dehydrogenase 12 (all-trans/9-cis/11-cis)
243018_at	---	---
243033_at	TWF1	CDNA FLJ52233 complete cds, highly similar to Twinfilin-1
243083_at	LOC401351	hypothetical gene supported by BC040831
243172_at	---	---
243177_at	---	---
243184_at	---	---
243190_at	LOC728867	hypothetical LOC728867
243205_at	---	---
243273_at	---	---
243307_at	---	---
243337_at	FREM3	FRAS1 related extracellular matrix 3
243382_at	CCDC85A	KIAA1912 protein
243387_at	MESP1	mesoderm posterior 1 homolog (mouse)
243406_at	LOC440268	hypothetical LOC440268
243408_at	---	---
243488_at	---	---
243494_at	---	---
243533_x_at	---	---
243634_at	---	---
243650_at	PLEKHH2	pleckstrin homology domain containing, family H (with MyTH4 domain) member 2
243655_x_at	---	---
243681_at	SHANK2	SH3 and multiple ankyrin repeat domains 2
243737_at	---	---
243811_at	---	---
243822_at	---	---
243991_at	---	---
244017_at	---	---
244077_at	C10orf113	chromosome 10 open reading frame 113
244102_at	---	---
244196_at	---	---
244270_at	---	---
244279_at	SOBP	sine oculis binding protein homolog (Drosophila)
244288_s_at	---	---
244386_at	---	---
244492_at	---	---
244638_at	---	---
244645_at	---	---
244712_at	MEX3D	mex-3 homolog D (C. elegans)
32128_at	CCL18	chemokine (C-C motif) ligand 18 (pulmonary and activation-regulated)
32625_at	NPR1	natriuretic peptide receptor A/guanylate cyclase A (atrionatriuretic peptide receptor A)
35179_at	B3GAT3	beta-1,3-glucuronyltransferase 3 (glucuronosyltransferase I)
37022_at	PRELP	proline/arginine-rich end leucine-rich repeat protein
41553_at	OSGIN2	Oxidative stress induced growth inhibitor family member 2, mRNA (cDNA clone IMAGE:5272475)
51158_at	FAM174B	family with sequence similarity 174, member B
55583_at	DOCK6	dedicator of cytokinesis 6
