# Supplementary material for: Blood cell gene expression associated with cellular stress defense is modulated by antioxidant-rich food in a randomised controlled clinical trial of male smokers
Source: BMC Med. 2010 Sep 16;8:54. doi: 10.1186/1741-7015-8-54 (PMC2955589; doi:10.1186/1741-7015-8-54)
Supplement: Additional file 12 — Table S8: Biological processes significantly enriched among the upregulated gene transcripts in the antioxidant-rich diet group. [file 1741-7015-8-54-S12.XLS]

## Sheet: table 8
Biological processes significantly enriched among the up-regulated gene transcripts in the antioxidant-rich diet group.
GO processes Antioxidant group, up-regulated										Exact test (p value)	Genes in selection	Genes in reference	Enrichment		GENES (SYMBOL)
biological process										<0.001	140	5885	2.286
	response to stimulus									<0.001	27	1039	2.497
		response to stress								0.005	9	295	2.932		ZMAT3,MEN1,FEN1,DDB1,PRKRA,GATA3,ERCC2,ERCC6,SMC6
			response to DNA damage stimulus							0.001	7	154	4.368		ZMAT3,MEN1,FEN1,DDB1,ERCC2,ERCC6,SMC6
				DNA repair						0.003	6	131	4.401		MEN1,FEN1,DDB1,ERCC2,ERCC6,SMC6
						nucleotide-excision repair				0.004	3	28	10.295		DDB1,ERCC2,ERCC6
							transcription-coupled nucleotide-excision repair			0.003	2	6	32.03		ERCC2,ERCC6
							nucleotide-excision repair, DNA damage removal			0.008	2	11	17.471		DDB1,ERCC2
			response to abiotic stimulus							<0.001	5	66	7.28		MEN1,FEN1,DDB1,PMP22,ERCC2,ERCC6
				response to radiation						<0.001	4	39	9.855		MEN1,FEN1,DDB1,ERCC2,ERCC6
			response to external stimulus							0.049	6	248	2.325		HDAC9,AOC3,FER,GLRA1,PLD1,ITIH4
			response to chemical stimulus							0.021	6	202	2.854		LATS1,GATA3,ERCC2,OXR1,ERCC6,IRS1
				response to oxidative stress						0.016	3	48	6.006		ERCC2,OXR1,ERCC6
				response to hormone stimulus						0.015	3	47	6.133		LATS1,GATA3,IRS1
	multicellular organismal process									<0.001	17	543	3.008
		system process								<0.001	14	431	3.121
			muscle system process							0.03	3	62	4.649		STBD1,GLRA1,RYR2
				muscle contraction						0.028	3	61	4.726		STBD1,GLRA1,RYR2
			neurological system process							0.001	11	343	3.082
				sensory perception						<0.001	10	230	4.178		PEX7,GLRA1,GATA3,PMP22,ERCC2,TTC8,CLN8,ERCC6,SIX1,RD3
					sensory perception of mechanical stimulus					<0.001	6	66	8.735		PEX7,GLRA1,GATA3,PMP22,ERCC2,TTC8,CLN8,ERCC6,SIX1,RD3
						sensory perception of sound				<0.001	6	66	8.735		PEX7,GLRA1,GATA3,PMP22,ERCC2,TTC8,CLN8,ERCC6,SIX1,RD3
					sensory perception of light stimulus					0.006	5	108	4.449		PEX7,GLRA1,TTC8,CLN8,RD3
						visual perception				0.006	5	108	4.449		PEX7,GLRA1,TTC8,CLN8,RD3
		adult behavior								0.015	2	16	12.011		GLRA1,CLN8
			adult locomotory behavior							0.005	2	9	21.353		GLRA1,CLN8
				adult walking behavior						0.005	2	8	24.022		GLRA1,CLN8
	localization									<0.001	27	1054	2.461
		localization of cell								0.287	2	101	1.903		ABI2,CAPZB
		cellular localization								0.002	11	357	2.961
			organelle localization							0.013	2	15	12.812		PEX13,LRMP
			establishment of localization in cell							0.026	8	333	2.308		STX19,ZMAT3,ICMT,KIF5C,AP2A2,TNPO1,AP4B1,WDR19
				intracellular transport						0.011	8	284	2.707		STX19,ZMAT3,ICMT,KIF5C,AP2A2,TNPO1,AP4B1,WDR19
					intracellular protein transport					0.009	6	165	3.494		STX19,ZMAT3,ICMT,AP2A2,AP4B1,WDR19
		macromolecule localization								0.018	7	249	2.701		ZMAT3,PEX13,PEX7,RAB25,SNX24,SNX16,SMX5
			protein localization							0.01	7	223	3.016		ZMAT3,PEX13,PEX7,RAB25,SNX24,SNX16,SMX5
				establishment of protein localization						0.007	7	205	3.281		ZMAT3,PEX13,PEX7,RAB25,SNX24,SNX16,SMX5
					protein transport					0.007	7	204	3.297		ZMAT3,PEX13,PEX7,RAB25,SNX24,SNX16,SMX5
						protein import				0.009	2	12	16.015		PEX13,PEX7
	biological regulation									<0.001	70	3114	2.16
		regulation of biological process								<0.001	69	3008	2.204
			regulation of multicellular organismal process							0.024	4	102	3.768		PROC,GLRA1,RYR2,ACE2
			regulation of multi-organism process							0.007	2	10	19.218		CD28,AP2A2
				regulation of defense response to virus						0.005	2	9	21.353		CD28,AP2A2
			regulation of cellular process							<0.001	65	2847	2.194
				regulation of cell growth						0.017	3	50	5.765		ZMAT3,SOCS5,WISP3
				regulation of cell cycle						0.029	5	161	2.984		LATS1,MEN1,DDB1,CD28,ERCC2
					cell cycle checkpoint					0.016	2	17	11.305		DDB1,ERCC2
				signal transduction						0.005	26	1426	1.752
					intracellular signaling cascade					0.036	11	560	1.887
						small GTPase mediated signal transduction				0.029	5	161	2.984		SGSM3,PLD1,GRAP,RHOF,RAB25
							Ras protein signal transduction			0.017	3	49	5.883		SGSM3,PLD1,GRAP
				regulation of cell activation						0.028	3	61	4.726		IL7,SOCS5,CD28
					regulation of leukocyte activation					0.025	3	58	4.97		IL7,SOCS5,CD28
				regulation of cellular metabolic process						<0.001	33	1265	2.507
					regulation of cytokine biosynthetic process					0.013	3	44	6.552		GATA3,CD28,MAST2
					regulation of nucleobase, nucleoside, nucleotide and nucleic acid metabolic process					<0.001	31	1199	2.484
						regulation of RNA metabolic process				<0.001	31	1135	2.624
							regulation of transcription, DNA-dependent			<0.001	28	1016	2.648
								regulation of transcription from RNA polymerase II promoter		0.001	6	105	5.491		CHD2,ERF,NRF1,TAF6L,MED23,ID4
				regulation of developmental process						0.01	8	277	2.775		HDAC9,PAWK,PROC,IL7,PRKRA,ERCC2,RYR2,CLN8
	Developmental process									<0.001	34	1393	2.345
		multicellular organismal development								<0.001	30	1086	2.654
			system development							<0.001	22	765	2.763
				endocrine system development						0.021	2	20	9.609		PITX1,SIX1
				nervous system development						0.006	10	365	2.633		PEX13,FEZ2,ULK2,ACCN1,GATA3,PMP22,NDRG2,ID4,CLN8,CDK6
					neurogenesis					0.012	5	127	3.783		PEX13,FEZ2,ULK2,ID4,CDK6
						generation of neurons				0.042	4	122	3.15		PEX13,FEZ2,ULK2,ID4
					peripheral nervous system development					0.012	2	14	13.727		ACCN1,PMP22
			organ development							0.001	13	459	2.721
				skeletal development						0.002	5	80	6.006		BMP5,TLL1,PITX1,PRKRA,FGFR1
					cartilage development					0.034	2	26	7.392		BMP5,PITX
				tissue development						0.042	4	122	3.15		MEN1, BMP5
						biomineral formation				0.012	3	43	6.704		MEN1,BMP5,RUNX2
							ossification			0.012	3	43	6.704		MEN1,BMP5,RUNX2
		cellular developmental process								0.041	8	366	2.1		BMP5,ISL1,TLL1,PDPN,GATA3,NDRG2,TTC8,CDK6
				sensory organ development						0.02	3	53	5.439		PRKRA, CLN8,SIX1
					ear development					0.038	2	28	6.864		PRKRA,SIX1
		anatomical structure development								0.021	4	98	3.922		WNT2B,PITX1,GATA3,SIX1
	cellular process									<0.001	89	3109	2.751
		chromosome segregation								0.034	2	26	7.392		LATS1,SGOL2
		cellular component organization and biogenesis								0.04	9	430	2.011		HDAC9,RHOF,KIF5C,CHD2,TAF6L,TTL,ABI2,CLN8,CAPZB
			organelle organization and biogenesis							0.009	9	330	2.621		HDAC9,RHOF,KIF5C,CHD2,TAF6L,TTL,ABI2,CLN8,CAPZB
				cytoskeleton organization and biogenesis						0.017	5	139	3.456		RHOF,TTL,ABI2,CLN8,CAPZB
				chromosome organization and biogenesis						0.141	3	123	2.344		HDAC9,CHD2,TAF6L
		cell communication								<0.001	9	188	4.6		IL7,WISP3,PLD1,TRHDE,SNX24,SNX16,GRAP,SNX5,WNT9A
			cell-cell signaling							0.023	5	151	3.182		IL7,WISP3,TRHDE,GRAP,WNT9A
		cellular metabolic process								<0.001	51	1588	3.086
			cellular biosynthetic process							<0.001	10	257	3.739		PEX7,GATA3,GTF2I,TAF6L,ERCC2,MED23,SELI,IDI2,CLN8,ERCC6
				RNA biosynthetic process						0.004	6	142	4.06		GATA3,GTF2I,TAF6L,ERCC2,MED23,ERCC6
					transcription, DNA-dependent					0.004	6	142	4.06		GATA3,GTF2I,TAF6L,ERCC2,MED23,ERCC6
						transcription from RNA polymerase II promoter				0.011	5	123	3.906		GTF2I,ERCC2,MED23
			cellular lipid metabolic process							0.005	6	144	4.004		PEX13,ACOX3,AACS,IDI2,CLN8,ARV1
				membrane lipid metabolic process						0.043	2	30	6.406		CLN8,ARV1
				lipid modification						0.038	2	28	6.864		PEX13,ACOX3
			cellular macromolecule metabolic process							<0.001	28	971	2.771
				cellular protein metabolic process						<0.001	27	893	2.905
						protein modification process				<0.001	19	574	3.181
							post-translational protein modification			<0.001	15	433	3.329
								protein amino acid phosphorylation		0.012	8	285	2.697		LATS1,ULK2,PRKRA,MAST2,FGFR1,AKT2,CDK6
								histone modification		0.029	2	24	8.007		HDAC9,MEN1
				cellular carbohydrate metabolic process						0.019	4	94	4.089		GYS1,GALK2,GCNT2,ITIH4
					aminoglycan metabolic process					0.038	2	28	6.864		GCNT2,ITIH4
		gene expression								<0.001	23	874	2.529
			transcription							<0.001	21	688	2.933
		vesicle-mediated transport								0.043	5	180	2.669		STX19,AP2A2,AP4B1,WDR19,LRMP
	metabolic process									<0.001	26	966	2.586
		biosynthetic process								0.045	2	31	6.199		IDI2,CLN8
		macromolecule metabolic process								0.002	10	308	3.12		ZHX2,FUS,CPSF6,EXO1,FEN1,TGS1,ACE2,CCAR1,PUS7L,SMC6
			biopolymer metabolic process							0.005	9	303	2.854		ZHX2,FUS,CPSF6,EXO1,FEN1,TGS1,CCAR1,PUS7L,SMC6
				RNA metabolic process						0.023	5	150	3.203		ZHX2,FUS,CPSF6,TGS1,CCAR1
					mRNA metabolic process					0.019	5	144	3.336		ZHX2,FUS,CPSF6,TGS1,CCAR1
						mRNA processing				0.05	4	130	2.957		FUS,CPSF6,TGS1,CCAR1
						nuclear mRNA splicing, via spliceosome				0.035	3	66	4.368		FUS,TGS1,CCAR1
	multi-organism process									0.04	6	235	2.453		PEX13,DDB1,PRKKA,ACE2,TNPO1,CLN8
		behavioral interaction between organisms								0.002	2	5	38.436		PEX13,CLN8
