# Supplementary material for: Blood cell gene expression associated with cellular stress defense is modulated by antioxidant-rich food in a randomised controlled clinical trial of male smokers
Source: BMC Med. 2010 Sep 16;8:54. doi: 10.1186/1741-7015-8-54 (PMC2955589; doi:10.1186/1741-7015-8-54)
Supplement: Additional file 13 — Table S9: Biological processes significantly enriched among the downregulated gene transcripts in the antioxidant-rich diet group. [file 1741-7015-8-54-S13.XLS]

## Sheet: Sheet1
Gene Ontology processes enriched among the down-regulated gene transcripts (obtained by Limma, p nom<5%) in the antioxidant-rich diet group
GO Term	Exact test	Genes in selection	Genes in reference	Enrichment
positive regulation of hydrolase activity	0.008	3	17	8.303
lipid homeostasis	0.022	3	26	5.429
regulation of biological process	0.015	3	22	6.416
positive regulation of biological process	0.005	3	14	10.083
positive regulation of growth	0.008	2	5	18.821
positive regulation of multicellular organism growth	0.008	2	5	18.821
ureteric bud branching	0.021	2	9	10.456
endocrine system development	0.012	3	20	7.058
pituitary gland development	0.021	2	9	10.456
myeloid cell differentiation	0.044	3	35	4.033
regulation of myeloid cell differentiation	0.006	2	4	23.526
neuroblast proliferation	0.005	3	14	10.083
peripheral nervous system development	0.048	2	15	6.274
limbic system development	0.008	2	5	18.821
hypothalamus development	0.004	2	3	31.368
synaptogenesis	0.014	2	7	13.444
striated muscle cell differentiation	0.014	2	7	13.444
cardiac muscle cell proliferation	0.011	2	6	15.684
cardiac cell differentiation	0.006	2	4	23.526
cardioblast differentiation	0.004	2	3	31.368
regulation of cardioblast differentiation	0.003	2	2	47.052
positive regulation of cardioblast differentiation	0.003	2	2	47.052
eye development	0.026	3	28	5.041
ovarian follicle development	0.033	2	12	7.842
muscle cell differentiation	0.005	3	14	10.083
regulation of muscle cell differentiation	0.006	2	4	23.526
neural crest cell differentiation	0.043	2	14	6.722
neural crest cell development	0.043	2	14	6.722
neural crest cell migration	0.025	2	10	9.41
neuroprotection	0.004	2	3	31.368
negative regulation of coagulation	0.033	2	12	7.842
negative regulation of blood coagulation	0.029	2	11	8.555
lipoprotein biosynthetic process	0.029	2	11	8.555
receptor metabolic process	0.011	2	6	15.684
activation of adenylate cyclase activity	0.048	2	15	6.274
ARF protein signal transduction	0.025	2	10	9.41
regulation of ARF protein signal transduction	0.021	2	9	10.456
Cdc42 protein signal transduction	0.029	2	11	8.555
nitric oxide mediated signal transduction	0.011	2	6	15.684
regulation of JNK cascade	0.029	2	11	8.555
dopamine receptor signaling pathway	0.025	2	10	9.41
regulation of BMP signaling pathway	0.017	2	8	11.763
synaptic vesicle exocytosis	0.011	2	6	15.684
cholesterol efflux	0.029	2	11	8.555
reverse cholesterol transport	0.017	2	8	11.763
phospholipid efflux	0.021	2	9	10.456
di-, tri-valent inorganic cation transport	0.021	2	9	10.456
iron ion transport	0.021	2	9	10.456
negative regulation of secretion	0.048	2	15	6.274
peptide hormone secretion	0.048	2	15	6.274
regulation of immune response	0.048	2	15	6.274
negative regulation of immune response	0.006	2	4	23.526
regulation of inflammatory response	0.043	2	14	6.722
negative regulation of inflammatory response	0.011	2	6	15.684
hormone-mediated signaling	0.025	2	10	9.41
oogenesis	0.017	2	8	11.763
germ cell development	0.017	2	8	11.763
regulation of cell adhesion	0.021	2	9	10.456
protein tetramerization	0.021	2	9	10.456
cell fate commitment	0.033	3	31	4.553
mesenchymal cell differentiation	0.013	3	21	6.722
regulation of multicellular organismal process	0.026	3	28	5.041
steroid hormone receptor signaling pathway	0.047	3	36	3.921
regulation of cell migration	0.01	3	19	7.429
regulated secretory pathway	0.013	3	21	6.722
neurotransmitter secretion	0.013	3	21	6.722
phospholipid transport	0.005	3	14	10.083
neurotransmitter transport	0.004	3	13	10.858
learning and/or memory	0.015	3	22	6.416
cyclic nucleotide metabolic process	0.016	3	23	6.137
regulation of cell shape	0.003	4	24	7.842
embryonic morphogenesis	0.003	4	25	7.528
embryonic appendage morphogenesis	0.002	4	22	8.555
embryonic limb morphogenesis	0.002	4	22	8.555
hemopoietic or lymphoid organ development	0.049	4	62	3.036
hemopoiesis	0.026	4	50	3.764
forebrain development	0.006	4	31	6.071
sensory organ development	0.033	4	54	3.485
neuron apoptosis	0.001	4	19	9.906
regulation of neuron apoptosis	0.0006928	4	16	11.763
amino acid metabolic process	0.013	4	40	4.705
Rho protein signal transduction	0.019	4	45	4.182
Notch signaling pathway	0.006	4	31	6.071
BMP signaling pathway	0.004	4	27	6.971
lipid transport	0.028	4	51	3.69
calcium ion homeostasis	0.02	5	70	3.361
cellular calcium ion homeostasis	0.02	5	70	3.361
brain development	0.045	5	88	2.673
organic acid metabolic process	0.023	5	73	3.223
carboxylic acid metabolic process	0.023	5	73	3.223
cellular structure morphogenesis	0.015	5	64	3.676
cell morphogenesis	0.015	5	64	3.676
cyclic-nucleotide-mediated signaling	0.008	5	54	4.357
secretion	0.017	5	67	3.511
protein complex assembly	0.038	5	84	2.801
ion homeostasis	0.02	6	96	2.941
cation homeostasis	0.018	6	93	3.036
di-, tri-valent inorganic cation homeostasis	0.01	6	82	3.443
axon guidance	0.0001454	6	33	8.555
positive regulation of programmed cell death	0.044	6	117	2.413
positive regulation of apoptosis	0.039	6	113	2.498
induction of apoptosis	0.017	6	92	3.069
transmission of nerve impulse	0.031	6	107	2.638
synaptic transmission	0.027	6	103	2.741
Ras protein signal transduction	0.022	6	98	2.881
transmembrane receptor protein serine/threonine kinase signaling pathway	0.001	6	50	5.646
cell migration	0.005	6	71	3.976
secretion by cell	0.023	6	99	2.852
behavior	0.004	6	68	4.152
gamete generation	0.047	6	119	2.372
lipid metabolic process	0.044	6	117	2.413
interspecies interaction between organisms	0.015	7	117	2.815
neuron morphogenesis during differentiation	0.0004443	7	59	5.582
neurite morphogenesis	0.0004443	7	59	5.582
axonogenesis	0.0003015	7	55	5.988
central nervous system development	0.029	7	134	2.458
skeletal development	0.002	7	80	4.117
positive regulation of developmental process	0.04	7	145	2.271
chemical homeostasis	0.015	8	145	2.596
neuron development	0.000636	8	83	4.535
muscle development	0.002	8	97	3.881
anatomical structure development	0.002	8	103	3.655
anatomical structure morphogenesis	0.002	8	98	3.841
inflammatory response	0.02	8	153	2.46
localization of cell	0.008	9	155	2.732
cell motility	0.008	9	155	2.732
positive regulation of RNA metabolic process	0.009	9	158	2.68
positive regulation of transcription, DNA-dependent	0.008	9	156	2.715
multi-organism process	0.041	10	244	1.928
embryonic development	0.0008674	10	133	3.538
neuron differentiation	0.0003007	10	115	4.092
response to wounding	0.016	10	206	2.284
homeostatic process	0.008	11	214	2.419
programmed cell death	0.037	11	273	1.896
apoptosis	0.035	11	270	1.917
response to external stimulus	0.028	11	260	1.991
neurogenesis	8.819e-05	12	140	4.033
generation of neurons	6.388e-05	12	135	4.182
cell development	0.042	12	314	1.798
cell-cell signaling	0.0002142	12	155	3.643
transmembrane receptor protein tyrosine kinase signaling pathway	0.0001275	12	146	3.867
immune response	0.017	12	273	2.068
regulation of RNA metabolic process	0.012	12	260	2.172
protein amino acid phosphorylation	0.012	13	290	2.109
organelle organization and biogenesis	0.048	13	357	1.713
establishment of cellular localization	0.046	13	354	1.728
G-protein coupled receptor protein signaling pathway	0.007	14	300	2.196
cellular localization	0.031	14	368	1.79
neurological system process	0.009	15	343	2.058
post-translational protein modification	0.016	18	475	1.783
enzyme linked receptor protein signaling pathway	1.018e-06	18	202	4.193
regulation of biological quality	0.0003316	19	351	2.547
system process	0.004	19	445	2.009
cellular component organization and biogenesis	0.008	20	509	1.849
biological adhesion	7.149e-06	20	283	3.325
cell adhesion	7.149e-06	20	283	3.325
protein modification process	0.013	22	602	1.72
organ development	3.201e-05	25	454	2.591
intracellular signaling cascade	0.007	25	678	1.735
biological regulation	5.381e-05	26	499	2.452
transport	0.004	26	683	1.791
nervous system development	1.587e-07	27	378	3.361
multicellular organismal process	0.0005932	28	652	2.021
establishment of localization	0.001	29	726	1.88
cellular developmental process	4.865e-06	32	599	2.514
cell differentiation	4.71e-06	32	598	2.518
transcription	0.0001952	32	734	2.051
response to stimulus	0.002	38	1073	1.666
cellular protein metabolic process	0.0003791	39	1002	1.831
gene expression	8.505e-05	39	927	1.98
cellular macromolecule metabolic process	0.0002175	40	1007	1.869
cell surface receptor linked signal transduction	7.381e-08	40	704	2.673
regulation of transcription, DNA-dependent	3.436e-05	40	919	2.048
RNA biosynthetic process	7.482e-06	46	1048	2.065
transcription, DNA-dependent	7.482e-06	46	1048	2.065
localization	3.6e-05	49	1222	1.887
system development	3.133e-11	50	776	3.032
cellular metabolic process	0.0003701	53	1500	1.663
RNA metabolic process	1.782e-06	56	1312	2.008
biopolymer metabolic process	1.153e-05	57	1437	1.866
macromolecule metabolic process	1.909e-06	62	1516	1.924
multicellular organismal development	1.454e-13	67	1098	2.871
signal transduction	7.342e-08	68	1564	2.046
cell communication	4.726e-09	74	1642	2.121
metabolic process	1.107e-06	79	2075	1.791
developmental process	7.25e-13	80	1512	2.49
cellular process	5.169e-10	131	3482	1.77
biological_process	1.482e-21	238	5901	1.898
