# Supplementary material for: Blood cell gene expression associated with cellular stress defense is modulated by antioxidant-rich food in a randomised controlled clinical trial of male smokers
Source: BMC Med. 2010 Sep 16;8:54. doi: 10.1186/1741-7015-8-54 (PMC2955589; doi:10.1186/1741-7015-8-54)
Supplement: Additional file 14 — Table S10: Biological processes significantly enriched among the upregulated gene transcripts in the kiwifruit group. [file 1741-7015-8-54-S14.XLS]

## Sheet: Sheet1
Gene ontology processes enriched among the up-regulated gene transcripts (obtained by Limma, p nom<5%) in the kiwifruit group
GO Term	Exact test	Genes in selection	Genes in reference	Enrichment
biological_process	<0.001	145	5901	2.328
biological regulation	<0.001	15	499	2.848
regulation of biological quality	<0.001	13	351	3.51
homeostatic process	0.029	6	214	2.657
chemical homeostasis	0.021	5	145	3.267
ion homeostasis	0.004	5	96	4.935
cation homeostasis	0.004	5	93	5.094
di-, tri-valent inorganic cation homeostasis	0.013	4	82	4.622
calcium ion homeostasis	0.041	3	70	4.061
cellular calcium ion homeostasis	0.041	3	70	4.061
regulation of cell size	0.0008928	6	100	5.685
cell growth	0.0009013	5	66	7.179
regulation of cell growth	<0.001	5	50	9.476
multi-organism process	0.049	6	244	2.33
developmental process	<0.001	41	1512	2.569
multicellular organismal development	<0.001	30	1098	2.589
embryonic development	0.015	5	133	3.562
system development	<0.001	22	776	2.686
nervous system development	<0.001	13	378	3.259
neurogenesis	0.000946	7	140	4.738
generation of neurons	0.0007722	7	135	4.913
neuron migration	0.028	2	23	8.24
neuron differentiation	0.009	5	115	4.12
neuron development	0.013	4	83	4.567
neuron morphogenesis during differentiation	0.004	4	59	6.424
neurite morphogenesis	0.004	4	59	6.424
axonogenesis	0.003	4	55	6.891
forebrain development	0.046	2	31	6.113
organ development	0.025	10	454	2.087
cellular developmental process	<0.001	17	599	2.689
cell differentiation	<0.001	17	598	2.694
cell fate commitment	0.046	2	31	6.113
cell death	0.041	7	295	2.248
programmed cell death	0.029	7	273	2.43
apoptosis	0.027	7	270	2.457
regulation of developmental process	<0.001	12	268	4.243
positive regulation of developmental process	<0.001	8	145	5.228
positive regulation of angiogenesis	0.007	2	10	18.951
positive regulation of programmed cell death	0.009	5	117	4.049
positive regulation of apoptosis	0.008	5	113	4.193
induction of apoptosis	0.018	4	92	4.12
negative regulation of developmental process	0.019	5	142	3.337
negative regulation of programmed cell death	0.009	5	115	4.12
negative regulation of apoptosis	0.008	5	114	4.156
multicellular organismal process	0.024	13	652	1.889
neurological system process	0.032	8	343	2.21
sensory perception	0.042	6	235	2.419
cellular process	<0.001	86	3482	2.34
cellular metabolic process	<0.001	36	1500	2.274
cellular macromolecule metabolic process	<0.001	26	1007	2.447
cellular protein metabolic process	<0.001	25	1002	2.364
proteolysis	0.02	6	195	2.916
protein modification process	0.006	14	602	2.204
peptidyl-amino acid modification	0.025	3	57	4.987
peptidyl-tyrosine modification	0.044	2	30	6.317
peptidyl-tyrosine phosphorylation	0.039	2	28	6.768
regulation of peptidyl-tyrosine phosphorylation	0.022	2	20	9.476
peptidyl-serine modification	0.01	2	13	14.578
peptidyl-serine phosphorylation	0.01	2	13	14.578
post-translational protein modification	0.014	11	475	2.194
protein amino acid phosphorylation	0.014	8	290	2.614
protein folding	0.047	3	74	3.842
cellular protein catabolic process	0.041	3	70	4.061
proteolysis involved in cellular protein catabolic process	0.04	3	69	4.12
modification-dependent protein catabolic process	0.012	3	42	6.768
ubiquitin-dependent protein catabolic process	0.012	3	42	6.768
cellular lipid metabolic process	0.007	7	203	3.267
membrane lipid metabolic process	0.041	2	29	6.535
sphingolipid metabolic process	0.009	2	12	15.793
lipid biosynthetic process	0.044	3	72	3.948
membrane lipid biosynthetic process	0.02	3	52	5.467
cell division	0.017	5	137	3.458
cell communication	<0.001	40	1642	2.308
cell-cell signaling	0.002	7	155	4.279
signal transduction	3.225e-06	38	1564	2.302
intracellular signaling cascade	0.001	17	678	2.376
protein kinase cascade	0.000871	8	180	4.211
JAK-STAT cascade	0.002	3	22	12.921
activation of MAPK activity	0.024	2	21	9.025
cell surface receptor linked signal transduction	0.002	17	704	2.288
G-protein coupled receptor protein signaling pathway	0.044	7	300	2.211
enzyme linked receptor protein signaling pathway	0.007	7	202	3.284
transmembrane receptor protein tyrosine kinase signaling pathway	0.022	5	146	3.245
epidermal growth factor receptor signaling pathway	0.026	2	22	8.614
chromosome segregation	0.037	2	27	7.019
cell cycle	<0.001	18	427	3.994
regulation of cell cycle	<0.001	8	142	5.338
positive regulation of cell cycle	0.015	2	16	11.845
negative regulation of cell cycle	0.0007682	6	97	5.861
mitotic cell cycle	0.009	6	165	3.446
M phase of mitotic cell cycle	0.009	5	115	4.12
mitosis	0.008	5	114	4.156
cell cycle process	0.0006918	5	62	7.642
cell cycle arrest	0.021	3	53	5.364
cell cycle phase	0.001	2	3	63.172
regulation of cellular process	<0.001	15	359	3.959
negative regulation of cellular process	0.01	7	219	3.029
negative regulation of signal transduction	0.049	2	32	5.922
negative regulation of cell proliferation	0.039	4	118	3.212
positive regulation of cellular process	<0.001	10	160	5.922
positive regulation of cellular metabolic process	0.004	4	59	6.424
positive regulation of nucleobase, nucleoside, nucleotide and nucleic acid metabolic process	0.002	4	46	8.24
positive regulation of transcription	0.002	4	46	8.24
positive regulation of cell proliferation	0.0005908	6	92	6.18
localization	0.007	23	1222	1.783
regulation of cell motility	0.046	2	31	6.113
positive regulation of cell motility	0.02	2	19	9.974
positive regulation of cell migration	0.015	2	16	11.845
cellular localization	0.019	9	368	2.317
establishment of cellular localization	0.038	8	354	2.141
intracellular transport	0.036	7	287	2.311
intracellular protein transport	0.031	5	162	2.925
chloride transport	0.037	2	27	7.019
macromolecule localization	0.031	7	278	2.386
protein localization	0.02	7	253	2.622
establishment of protein localization	0.011	7	222	2.988
protein transport	0.009	7	214	3.1
immune system process	0.013	5	127	3.731
leukocyte activation	0.038	4	116	3.267
lymphocyte activation	0.029	4	106	3.576
positive regulation of lymphocyte activation	0.037	2	27	7.019
positive regulation of T cell activation	0.03	2	24	7.896
response to stimulus	<0.001	30	1073	2.649
immune response	0.029	7	273	2.43
defense response	0.032	3	63	4.512
response to stress	0.012	4	80	4.738
response to endogenous stimulus	0.008	6	158	3.598
response to DNA damage stimulus	0.008	6	157	3.621
response to abiotic stimulus	0.001	5	70	6.768
response to radiation	0.001	4	43	8.815
response to ionizing radiation	0.008	2	11	17.229
response to X-ray	0.003	2	6	31.586
response to light stimulus	0.039	2	28	6.768
response to UV	0.026	2	22	8.614
response to chemical stimulus	0.008	7	210	3.159
response to hormone stimulus	0.015	3	47	6.048
response to nutrient	0.037	2	27	7.019
behavior	0.038	3	68	4.18
learning and/or memory	0.026	2	22	8.614
metabolic process	<0.001	54	2075	2.466
macromolecule metabolic process	<0.001	47	1516	2.938
biopolymer metabolic process	<0.001	45	1437	2.967
DNA metabolic process	0.001	7	143	4.638
DNA replication	0.004	5	93	5.094
RNA metabolic process	<0.001	38	1312	2.744
RNA biosynthetic process	<0.001	33	1048	2.984
transcription, DNA-dependent	<0.001	33	1048	2.984
transcription from RNA polymerase II promoter	<0.001	10	230	4.12
regulation of transcription, DNA-dependent	<0.001	28	919	2.887
regulation of RNA metabolic process	0.023	7	260	2.551
positive regulation of RNA metabolic process	0.008	6	158	3.598
positive regulation of transcription, DNA-dependent	0.027	5	156	3.037
nuclear mRNA splicing, via spliceosome	0.028	3	60	4.738
biopolymer catabolic process	0.026	2	22	8.614
protein catabolic process	0.022	2	20	9.476
gene expression	<0.001	26	927	2.658
transcription	<0.001	23	734	2.969
