# Supplementary material for: Blood cell gene expression associated with cellular stress defense is modulated by antioxidant-rich food in a randomised controlled clinical trial of male smokers
Source: BMC Med. 2010 Sep 16;8:54. doi: 10.1186/1741-7015-8-54 (PMC2955589; doi:10.1186/1741-7015-8-54)
Supplement: Additional file 15 — Table S11: Biological processes significantly enriched among the downregulated gene transcripts in the kiwifruit group. [file 1741-7015-8-54-S15.XLS]

## Sheet: Sheet1
Gene ontology processes enriched among the down-regulated gene transcripts in the kiwifruit group (obtained by Limma, p nom<5%)
GO Term	Exact test	Genes in selection	Genes in reference	Enrichment
biological_process	<0.001	196	5901	2.047
biological regulation	0.002	18	499	2.223
regulation of peptidase activity	0.011	2	8	15.41
regulation of endopeptidase activity	0.009	2	7	17.612
regulation of biological quality	0.032	11	351	1.932
di-, tri-valent inorganic cation homeostasis	0.049	4	82	3.007
calcium ion homeostasis	0.031	4	70	3.522
cellular calcium ion homeostasis	0.031	4	70	3.522
female pregnancy	0.003	4	33	7.472
developmental process	<0.001	62	1512	2.528
multicellular organismal development	<0.001	52	1098	2.919
embryonic development	<0.001	11	133	5.098
embryonic development ending in birth or egg hatching	0.03	4	69	3.573
chordate embryonic development	0.03	4	69	3.573
embryonic skeletal development	<0.001	3	9	20.547
embryonic skeletal morphogenesis	<0.001	3	7	26.417
system development	<0.001	35	776	2.78
metanephros development	0.04	2	18	6.849
ureteric bud development	0.033	2	16	7.705
thymus development	0.007	2	6	20.547
nervous system development	<0.001	16	378	2.609
neurogenesis	0.01	7	140	3.082
generation of neurons	0.008	7	135	3.196
neuroblast proliferation	0.026	2	14	8.806
organ development	<0.001	25	454	3.394
vasculogenesis	0.03	2	15	8.219
organ morphogenesis	0.018	5	89	3.463
respiratory tube development	0.003	4	33	7.472
lung development	0.002	4	31	7.954
muscle development	<0.001	10	97	6.355
striated muscle development	0.009	4	47	5.246
skeletal muscle development	0.028	3	38	4.866
skeletal muscle fiber development	0.03	2	15	8.219
myoblast migration	0.001	2	2	61.64
ear development	0.013	3	28	6.604
inner ear development	0.011	3	26	7.112
inner ear morphogenesis	0.005	3	19	9.733
cellular developmental process	<0.001	22	599	2.264
cell differentiation	<0.001	22	598	2.268
neural crest cell differentiation	0.026	2	14	8.806
neural crest cell development	0.026	2	14	8.806
neural crest cell migration	0.015	2	10	12.328
neuron apoptosis	0.044	2	19	6.488
regulation of neuron apoptosis	0.033	2	16	7.705
neuroprotection	0.002	2	3	41.094
anatomical structure development	0.03	5	103	2.992
anatomical structure morphogenesis	0.025	5	98	3.145
regulation of developmental process	0.015	10	268	2.3
negative regulation of programmed cell death	0.044	5	115	2.68
negative regulation of apoptosis	0.043	5	114	2.704
anti-apoptosis	0.012	5	80	3.853
multicellular organismal process	<0.001	31	652	2.931
system process	<0.001	25	445	3.463
muscle system process	0.012	5	80	3.853
muscle contraction	0.011	5	79	3.901
neurological system process	<0.001	20	343	3.594
sensory perception	0.017	9	235	2.361
transmission of nerve impulse	<0.001	10	107	5.761
synaptic transmission	<0.001	10	103	5.985
synaptic transmission, cholinergic	0.004	2	4	30.82
multicellular organism reproduction	<0.001	3	9	20.547
reproductive process in a multicellular organism	<0.001	3	9	20.547
lactation	<0.001	3	9	20.547
respiratory gaseous exchange	0.026	2	14	8.806
cellular process	<0.001	117	3482	2.071
cellular metabolic process	<0.001	42	1500	1.726
cellular macromolecule metabolic process	<0.001	32	1007	1.959
cellular protein metabolic process	<0.001	32	1002	1.969
proteolysis	0.006	9	195	2.845
protein modification process	0.003	20	602	2.048
post-translational protein modification	0.001	18	475	2.336
protein amino acid phosphorylation	<0.001	15	290	3.188
cellular protein catabolic process	0.031	4	70	3.522
proteolysis involved in cellular protein catabolic process	0.03	4	69	3.573
modification-dependent protein catabolic process	0.035	3	42	4.403
ubiquitin-dependent protein catabolic process	0.035	3	42	4.403
cell division	<0.001	10	137	4.499
cytokinesis	0.036	2	17	7.252
extracellular matrix organization and biogenesis	0.04	2	18	6.849
cell communication	<0.001	61	1642	2.29
cell-cell signaling	0.001	9	155	3.579
signal transduction	<0.001	56	1564	2.207
intracellular signaling cascade	<0.001	27	678	2.455
intracellular receptor-mediated signaling pathway	0.005	4	39	6.322
steroid hormone receptor signaling pathway	0.004	4	36	6.849
estrogen receptor signaling pathway	<0.001	3	8	23.115
G-protein signaling, coupled to cyclic nucleotide second messenger	0.04	2	18	6.849
small GTPase mediated signal transduction	0.012	9	219	2.533
positive regulation of small GTPase mediated signal transduction	0.005	2	5	24.656
positive regulation of Ras protein signal transduction	0.004	2	4	30.82
Ras protein signal transduction	0.007	6	98	3.774
Rho protein signal transduction	0.041	3	45	4.109
cell surface receptor linked signal transduction	<0.001	28	704	2.452
G-protein coupled receptor protein signaling pathway	0.002	13	300	2.671
enzyme linked receptor protein signaling pathway	0.007	9	202	2.746
transmembrane receptor protein tyrosine kinase signaling pathway	0.036	6	146	2.533
cell cycle	<0.001	17	427	2.454
cell cycle checkpoint	0.036	2	17	7.252
meiotic cell cycle	0.01	4	48	5.137
M phase of meiotic cell cycle	0.009	4	47	5.246
meiosis	0.009	4	47	5.246
meiosis I	0.006	3	21	8.806
mitotic cell cycle	0.021	7	165	2.615
interphase of mitotic cell cycle	0.035	3	42	4.403
G2/M transition of mitotic cell cycle	0.009	2	7	17.612
M phase of mitotic cell cycle	0.013	6	115	3.216
mitosis	0.013	6	114	3.244
mitotic sister chromatid segregation	0.044	2	19	6.488
cell cycle process	0.021	4	62	3.977
cell cycle arrest	0.013	4	53	4.652
regulation of cellular process	0.001	15	359	2.576
negative regulation of signal transduction	0.018	3	32	5.779
positive regulation of cellular process	0.006	8	160	3.082
positive regulation of cellular metabolic process	0.018	4	59	4.179
positive regulation of nucleobase, nucleoside, nucleotide and nucleic acid metabolic process	0.008	4	46	5.36
positive regulation of transcription	0.008	4	46	5.36
localization	0.02	30	1222	1.513
cellular localization	0.02	12	368	2.01
establishment of cellular localization	0.034	11	354	1.915
secretion by cell	0.007	6	99	3.736
secretory pathway	0.006	6	96	3.853
exocytosis	0.035	3	42	4.403
regulated secretory pathway	<0.001	5	21	14.676
neurotransmitter secretion	<0.001	5	21	14.676
response to stimulus	<0.001	40	1073	2.298
taxis	0.038	4	75	3.287
chemotaxis	0.038	4	75	3.287
response to chemical stimulus	0.003	10	210	2.935
response to hormone stimulus	0.009	4	47	5.246
hormone-mediated signaling	0.015	2	10	12.328
response to toxin	0.015	2	10	12.328
response to xenobiotic stimulus	0.015	2	10	12.328
xenobiotic metabolic process	0.013	2	9	13.698
behavior	0.006	5	68	4.532
feeding behavior	0.03	2	15	8.219
reproduction	0.013	7	150	2.877
sexual reproduction	0.012	7	147	2.935
gamete generation	0.015	6	119	3.108
male gamete generation	0.021	5	93	3.314
spermatogenesis	0.021	5	93	3.314
biological adhesion	0.003	12	283	2.614
cell adhesion	0.003	12	283	2.614
metabolic process	<0.001	61	2075	1.812
ribonucleotide metabolic process	0.033	2	16	7.705
macromolecule metabolic process	<0.001	45	1516	1.83
biopolymer metabolic process	<0.001	42	1437	1.802
RNA metabolic process	<0.001	40	1312	1.879
RNA biosynthetic process	<0.001	32	1048	1.882
transcription, DNA-dependent	<0.001	32	1048	1.882
regulation of transcription, DNA-dependent	<0.001	31	919	2.079
regulation of RNA metabolic process	0.002	12	260	2.845
positive regulation of RNA metabolic process	<0.001	11	158	4.291
positive regulation of transcription, DNA-dependent	<0.001	11	156	4.346
positive regulation of transcription from RNA polymerase II promoter	0.003	7	108	3.995
